# Supplementary material for: Dual microRNA Screens Reveal That the Immune-Responsive miR-181 Promotes Henipavirus Entry and Cell-Cell Fusion
Source: PLoS Pathog. 2016 Oct 26;12(10):e1005974. doi: 10.1371/journal.ppat.1005974 (PMC5082662; doi:10.1371/journal.ppat.1005974)
Supplement: S1 Table — (XLSX) [file ppat.1005974.s001.xlsx]

## Sheet: S1 Table
Supplementary table 1
Impact of microRNA mimics on HeV infection
entrez.gene.ID	entrez.gene.name	description	Dharmacon reagent ID	average.luciferase.normalised.to.mock	average.luciferase.normalised.to.mock.robust.z.scored	relative.cell.viability.normalized.to.mock	cell.viability.bin
100422996	MI0015872	hsa-miR-4262	C-301828-00	2.12	4.98	1.005	CV1
574457	MI0003139	hsa-miR-181d	C-300766-05	1.95	4.35	1.105	CV1
406955	MI0000270	hsa-miR-181b	C-300554-07	1.88	4.08	0.895	CV1
100126346	MI0005545	hsa-miR-190b	C-301240-01	1.85	3.97	0.785	CV2
406995	MI0000289	hsa-miR-181a	C-300553-05	1.8	3.78	1.095	CV1
100500884	MI0016082	hsa-miR-3681	C-301566-00	1.79	3.75	0.735	CV2
407041	MI0000742	hsa-miR-34b	C-301073-01	1.73	3.52	0.895	CV1
406957	MI0000271	hsa-miR-181c	C-300556-03	1.72	3.48	1.18	CV1
100126297	MI0005525	hsa-miR-300	C-301214-01	1.7	3.41	0.985	CV1
574493	MI0003175	hsa-miR-520h	C-300833-03	1.64	3.19	1.185	CV1
407040	MI0000268	hsa-miR-34a*	C-301145-01	1.62	3.11	1.06	CV1
768214	MI0003761	hsa-miR-668	C-301001-01	1.62	3.11	0.765	CV2
693130	MI0003668	hsa-miR-548d-3p	C-300980-01	1.61	3.07	1.065	CV1
574501	MI0003183	hsa-miR-499-5p	C-300837-05	1.6	3.04	0.855	CV1
693172	MI0003595	hsa-miR-587	C-300907-01	1.6	3.04	1.265	CV1
406965	MI0000486	hsa-miR-190	C-300639-03	1.58	2.96	1.035	CV1
442910	MI0000825	hsa-miR-345	C-300711-05	1.58	2.96	0.81	CV2
407050	MI0000095	hsa-miR-93	C-300512-07	1.56	2.89	0.99	CV1
100422921	MI0014176	hsa-miR-3149	C-301695-00	1.54	2.81	1.17	CV1
693182	MI0003609	hsa-miR-597	C-300921-01	1.49	2.62	0.935	CV1
693226	MI0003656	hsa-miR-641	C-300968-01	1.45	2.47	0.97	CV1
100500858	MI0016013	hsa-miR-3622a-5p	C-301520-00	1.44	2.44	0.845	CV1
619556	MI0003513	hsa-miR-455-5p	C-300856-05	1.42	2.36	0.785	CV1
693188	MI0003616	hsa-miR-603	C-300928-01	1.42	2.36	0.885	CV1
100500889	MI0016057	hsa-miR-3657	C-301535-00	1.41	2.32	1.015	CV1
693209	MI0003638	hsa-miR-624	C-301126-01	1.4	2.29	0.66	CV2
406907	MI0000443	hsa-miR-124	C-300592-05	1.38	2.21	0.57	CV2
442895	MI0000773	hsa-miR-302c*	C-300670-05	1.38	2.21	1.09	CV1
724023	MI0003674	hsa-miR-653	C-300986-03	1.37	2.17	0.635	CV2
406903	MI0000267	hsa-miR-10b	C-300550-07	1.36	2.14	0.86	CV1
406927	MI0000475	hsa-miR-136*	C-301064-01	1.36	2.14	0.805	CV1
574032	MI0001519	hsa-miR-20b	C-300720-05	1.36	2.14	0.835	CV1
100313938	MI0006395	hsa-miR-548g	C-301387-00	1.36	2.14	1.01	CV1
100500906	MI0016411	hsa-miR-3689b	C-301586-00	1.36	2.14	1.1	CV1
693210	MI0003639	hsa-miR-625*	C-301127-01	1.34	2.06	0.775	CV2
406899	MI0000113	hsa-miR-106a	C-300526-07	1.32	1.99	0.95	CV1
574443	MI0003125	hsa-miR-490-3p	C-300750-05	1.32	1.99	1.185	CV1
100126336	MI0005570	hsa-miR-208b	C-301254-01	1.32	1.99	0.585	CV2
100500846	MI0016090	hsa-miR-3689a-5p	C-301576-00	1.32	1.99	1.085	CV1
406902	MI0000266	hsa-miR-10a	C-300549-03	1.31	1.95	0.755	CV1
406971	MI0000489	hsa-miR-195	C-300643-03	1.31	1.95	0.725	CV2
494336	MI0001446	hsa-miR-424	C-300717-05	1.31	1.95	0.87	CV1
574484	MI0003166	hsa-miR-520g	C-300818-03	1.31	1.95	1.095	CV1
100422878	MI0014199	hsa-miR-3168	C-301718-00	1.31	1.95	0.935	CV1
100422837	MI0014205	hsa-miR-1193	C-301723-00	1.3	1.91	0.765	CV1
100500863	MI0016689	hsa-miR-548aa	C-301635-00	1.3	1.91	0.705	CV2
406982	MI0000076	hsa-miR-20a	C-300491-03	1.29	1.87	0.875	CV1
407029	MI0000088	hsa-miR-30a*	C-300506-03	1.29	1.87	0.995	CV1
442890	MI0000822	hsa-miR-133b	C-300709-07	1.29	1.87	0.925	CV1
442912	MI0000775	hsa-miR-367*	C-301158-01	1.29	1.87	0.9	CV1
693153	MI0003574	hsa-miR-568	C-300886-01	1.29	1.87	1.035	CV1
100422891	MI0015867	hsa-miR-4327	C-301823-00	1.29	1.87	0.885	CV1
100500873	MI0016590	hsa-miR-3934	C-301617-00	1.29	1.87	0.915	CV1
406996	MI0000290	hsa-miR-214	C-300569-07	1.28	1.84	0.82	CV1
407003	MI0000740	hsa-miR-219-2-3p	C-301143-01	1.28	1.84	0.705	CV2
407035	MI0000089	hsa-miR-31*	C-301029-01	1.28	1.84	0.815	CV1
406892	MI0000102	hsa-miR-100*	C-301032-01	1.27	1.8	0.89	CV1
693192	MI0003620	hsa-miR-607	C-300932-01	1.27	1.8	1.07	CV1
100302164	MI0003939	hsa-miR-2113	C-301467-00	1.27	1.8	0.735	CV2
100500810	MI0016011	hsa-miR-3620	C-301517-00	1.27	1.8	0.91	CV1
406949	MI0000438	hsa-miR-15b	C-300587-05	1.25	1.72	0.805	CV1
406952	MI0000071	hsa-miR-17	C-300485-05	1.25	1.72	0.925	CV1
406959	MI0000273	hsa-miR-183*	C-301193-01	1.25	1.72	0.765	CV1
407015	MI0000083	hsa-miR-26a	C-300499-05	1.25	1.72	0.79	CV1
574447	MI0003129	hsa-miR-146b-5p	C-300754-03	1.25	1.72	1.085	CV1
574468	MI0003150	hsa-miR-526b*	C-300790-05	1.25	1.72	1.05	CV1
574511	MI0003193	hsa-miR-506	C-300846-05	1.25	1.72	0.65	CV2
693213	MI0003642	hsa-miR-628-5p	C-301128-01	1.25	1.72	0.58	CV2
407010	MI0000079	hsa-miR-23a	C-300494-03	1.24	1.69	1.205	CV1
494325	MI0000784	hsa-miR-376a*	C-300865-03	1.24	1.69	0.905	CV1
406983	MI0000737	hsa-miR-200a*	C-300727-05	1.23	1.65	1.005	CV1
406987	MI0000284	hsa-miR-204	C-300563-05	1.23	1.65	0.94	CV1
574030	MI0000762	hsa-miR-362-3p	C-301194-01	1.23	1.65	0.835	CV1
693234	MI0003664	hsa-miR-649	C-300976-01	1.23	1.65	0.825	CV1
724025	MI0003677	hsa-miR-655	C-300989-01	1.23	1.65	1.07	CV1
724029	MI0003683	hsa-miR-659	C-300994-01	1.23	1.65	1.065	CV1
100422965	MI0015876	hsa-miR-4263	C-301833-00	1.23	1.65	0.975	CV1
406972	MI0000238	hsa-miR-196a	C-300529-05	1.22	1.61	0.835	CV1
693144	MI0003565	hsa-miR-559	C-300877-01	1.22	1.61	0.9	CV1
407006	MI0000298	hsa-miR-221*	C-301163-01	1.21	1.57	0.73	CV2
494326	MI0000785	hsa-miR-377	C-300684-03	1.21	1.57	1.125	CV1
768222	MI0005118	hsa-miR-770-5p	C-301013-01	1.21	1.57	1.035	CV1
100126313	MI0005559	hsa-miR-744	C-301242-01	1.21	1.57	0.525	CV2
100187716	MI0003764	hsa-miR-1224-3p	C-301278-01	1.21	1.57	1.08	CV1
100500913	MI0016135	hsa-miR-3714	C-301582-00	1.21	1.57	0.59	CV2
442903	MI0000812	hsa-miR-331-5p	C-301162-01	1.2	1.54	1.045	CV1
100126335	MI0005565	hsa-miR-543	C-301248-01	1.2	1.54	0.855	CV1
100423001	MI0014170	hsa-miR-3145	C-301689-00	1.2	1.54	0.795	CV1
100500854	MI0016072	hsa-miR-3671	C-301552-00	1.2	1.54	1.055	CV1
100500866	MI0016598	hsa-miR-3941	C-301625-00	1.2	1.54	0.73	CV2
406970	MI0000732	hsa-miR-194*	C-301108-01	1.19	1.5	0.92	CV1
574508	MI0003190	hsa-miR-505	C-300843-07	1.19	1.5	0.87	CV1
100313770	MI0006354	hsa-miR-548k	C-301346-00	1.19	1.5	0.935	CV1
100422887	MI0015889	hsa-miR-4280	C-301846-00	1.19	1.5	0.78	CV1
100422942	MI0014153	hsa-miR-3133	C-301671-00	1.19	1.5	0.865	CV1
100500845	MI0016685	hsa-miR-642b	C-301631-00	1.19	1.5	1.045	CV1
	MI0008194	hsa-miR-1826	C-301444-00	1.19	1.5	0.885	CV1
406988	MI0000285	hsa-miR-205	C-300564-05	1.18	1.46	0.93	CV1
494330	MI0000789	hsa-miR-381	C-300690-03	1.18	1.46	0.895	CV1
693154	MI0003576	hsa-miR-569	C-300888-01	1.18	1.46	0.95	CV1
406900	MI0000734	hsa-miR-106b	C-300649-05	1.17	1.42	0.975	CV1
407000	MI0000294	hsa-miR-218-1*	C-301138-01	1.17	1.42	0.885	CV1
407017	MI0000084	hsa-miR-26b*	C-301156-01	1.17	1.42	1.1	CV1
442912	MI0000775	hsa-miR-367	C-300673-05	1.17	1.42	1.015	CV1
494329	MI0000788	hsa-miR-380	C-300689-03	1.17	1.42	1.105	CV1
574451	MI0003133	hsa-miR-432*	C-300760-03	1.17	1.42	0.66	CV2
574480	MI0003162	hsa-miR-519d	C-300812-05	1.17	1.42	0.98	CV1
100126319	MI0005569	hsa-miR-216b	C-301253-01	1.17	1.42	0.915	CV1
407042	MI0000743	hsa-miR-34c-5p	C-300655-03	1.16	1.39	0.65	CV2
693161	MI0003583	hsa-miR-576-5p	C-300895-03	1.16	1.39	1.085	CV1
100302182	MI0006426	hsa-miR-1279	C-301418-00	1.16	1.39	1.095	CV1
100302212	MI0006657	hsa-miR-1324	C-301439-00	1.15	1.35	0.96	CV1
100500819	MI0015999	hsa-miR-3609	C-301502-00	1.15	1.35	1.24	CV1
100500820	MI0016055	hsa-miR-3655	C-301533-00	1.15	1.35	0.865	CV1
406922	MI0000450	hsa-miR-133a	C-300600-05	1.14	1.31	1.01	CV1
406938	MI0000477	hsa-miR-146a*	C-301066-01	1.14	1.31	1.01	CV1
407008	MI0000300	hsa-miR-223	C-300580-07	1.14	1.31	0.965	CV1
407015	MI0000083	hsa-miR-26a-1*	C-301027-01	1.14	1.31	0.99	CV1
554213	MI0001648	hsa-miR-449a	C-300723-03	1.14	1.31	0.635	CV2
693190	MI0003618	hsa-miR-605	C-300930-01	1.14	1.31	0.795	CV1
100302118	MI0006348	hsa-miR-1286	C-301340-00	1.14	1.31	0.91	CV1
100302267	MI0010488	hsa-miR-2054	C-301479-00	1.14	1.31	0.99	CV1
100302285	MI0006379	hsa-miR-1244	C-301371-00	1.14	1.31	0.99	CV1
100302289	MI0006386	hsa-miR-1251	C-301378-00	1.14	1.31	0.995	CV1
100313886	MI0010635	hsa-miR-2116*	C-301492-00	1.14	1.31	0.8	CV1
100313892	MI0003941	hsa-miR-761	C-301639-00	1.14	1.31	0.905	CV1
100500823	MI0016427	hsa-miR-3920	C-301603-00	1.14	1.31	1.05	CV1
100422941	MI0015880	hsa-miR-4272	C-301837-00	1.13	1.27	1.115	CV1
406910	MI0000469	hsa-miR-125a-3p	C-301060-01	1.12	1.24	0.795	CV1
407029	MI0000088	hsa-miR-30a	C-300505-03	1.12	1.24	0.74	CV2
407042	MI0000743	hsa-miR-34c-3p	C-301074-01	1.12	1.24	0.8	CV1
574410	MI0014206	hsa-miR-323b-5p	C-301724-00	1.12	1.24	0.88	CV1
693122	MI0003685	hsa-miR-421	C-300996-01	1.12	1.24	1.05	CV1
693127	MI0003612	hsa-miR-548a-5p	C-301122-01	1.12	1.24	1.16	CV1
100126331	MI0005767	hsa-miR-942	C-301274-01	1.12	1.24	1.055	CV1
100302115	MI0003782	hsa-miR-1468	C-301446-00	1.12	1.24	0.995	CV1
100302127	MI0007075	hsa-miR-1470	C-301448-00	1.12	1.24	1.085	CV1
100302214	MI0006419	hsa-miR-1277	C-301411-00	1.12	1.24	1	CV1
100302250	MI0006656	hsa-miR-1197	C-301438-00	1.12	1.24	0.855	CV1
100422870	MI0014214	hsa-miR-3180-5p	C-301733-00	1.12	1.24	0.785	CV1
406938	MI0000477	hsa-miR-146a	C-300630-03	1.11	1.2	0.98	CV1
407004	MI0000078	hsa-miR-22*	C-301024-01	1.11	1.2	0.835	CV1
693137	MI0003557	hsa-miR-552	C-300869-01	1.11	1.2	0.64	CV2
100302168	MI0006391	hsa-miR-1257	C-301383-00	1.11	1.2	0.765	CV1
100423005	MI0015890	hsa-miR-4282	C-301847-00	1.11	1.2	0.92	CV1
406886	MI0000065	hsa-let-7d*	C-301188-01	1.1	1.16	1.15	CV1
406893	MI0000103	hsa-miR-101	C-300518-07	1.1	1.16	1.08	CV1
693183	MI0003610	hsa-miR-598	C-300922-01	1.1	1.16	1.105	CV1
724030	MI0003684	hsa-miR-660	C-300995-01	1.1	1.16	0.94	CV1
100422932	MI0015904	hsa-miR-4328	C-301861-00	1.1	1.16	1.105	CV1
100423026	MI0015829	hsa-miR-4299	C-301785-00	1.1	1.16	1.05	CV1
100500856	MI0016688	hsa-miR-548z	C-301634-00	1.1	1.16	0.86	CV1
407025	MI0000107	hsa-miR-29b-2*	C-301149-01	1.09	1.12	1.3	CV1
407040	MI0000268	hsa-miR-34a	C-300551-07	1.09	1.12	0.66	CV2
407050	MI0000095	hsa-miR-93*	C-301207-01	1.09	1.12	0.83	CV1
693186	MI0003614	hsa-miR-601	C-300926-01	1.09	1.12	0.685	CV2
693214	MI0003643	hsa-miR-629	C-301129-01	1.09	1.12	0.8	CV2
100302167	MI0006359	hsa-miR-1299	C-301351-00	1.09	1.12	0.825	CV1
100302270	MI0006372	hsa-miR-1305	C-301364-00	1.09	1.12	1.06	CV1
100313921	MI0006344	hsa-miR-548e	C-301336-00	1.09	1.12	0.88	CV1
100422914	MI0015860	hsa-miR-4253	C-301816-00	1.09	1.12	0.81	CV1
406893	MI0000103	hsa-miR-101*	C-301135-01	1.08	1.09	0.72	CV2
406957	MI0000271	hsa-miR-181c*	C-301039-01	1.08	1.09	0.69	CV2
406998	MI0000292	hsa-miR-216a	C-300571-07	1.08	1.09	0.915	CV1
407046	MI0000466	hsa-miR-9*	C-300621-07	1.08	1.09	0.61	CV2
100126308	MI0005539	hsa-miR-541*	C-301231-01	1.08	1.09	1.115	CV1
100302139	MI0007258	hsa-miR-1537	C-301450-00	1.08	1.09	0.82	CV1
100302187	MI0006358	hsa-miR-1297	C-301350-00	1.08	1.09	0.895	CV1
100302222	MI0008332	hsa-miR-1911*	C-301460-00	1.08	1.09	1.115	CV1
100422920	MI0014244	hsa-miR-548x	C-301765-00	1.08	1.09	0.935	CV1
100500826	MI0016413	hsa-miR-3909	C-301589-00	1.08	1.09	0.69	CV2
100500858	MI0016013	hsa-miR-3622a-3p	C-301519-00	1.08	1.09	1.03	CV1
100500887	MI0016436	hsa-miR-676	C-301612-00	1.08	1.09	0.98	CV1
407000	MI0000294	hsa-miR-218	C-300573-05	1.07	1.05	1.025	CV1
574515	MI0003197	hsa-miR-510	C-300850-07	1.07	1.05	0.765	CV1
693125	MI0003593	hsa-miR-548a-3p	C-300905-01	1.07	1.05	0.925	CV1
100126333	MI0005543	hsa-miR-708*	C-301237-01	1.07	1.05	0.905	CV1
100302160	MI0006323	hsa-miR-1233	C-301290-01	1.07	1.05	0.615	CV2
100422969	MI0013083	hsa-miR-2909	C-301643-00	1.07	1.05	1.055	CV1
100423020	MI0015857	hsa-miR-4258	C-301813-00	1.07	1.05	0.915	CV1
100500824	MI0016050	hsa-miR-3650	C-301528-00	1.07	1.05	0.64	CV2
406984	MI0000342	hsa-miR-200b*	C-301144-01	1.06	1.01	1.045	CV1
407018	MI0000085	hsa-miR-27a	C-300502-03	1.06	1.01	1.095	CV1
407034	MI0000749	hsa-miR-30e*	C-300662-05	1.06	1.01	0.975	CV1
407036	MI0000090	hsa-miR-32*	C-301181-01	1.06	1.01	0.76	CV1
442894	MI0000772	hsa-miR-302b*	C-300668-07	1.06	1.01	1.01	CV1
574506	MI0003188	hsa-miR-503	C-300841-05	1.06	1.01	0.71	CV2
693168	MI0003590	hsa-miR-583	C-300902-01	1.06	1.01	0.995	CV1
693191	MI0003619	hsa-miR-606	C-300931-01	1.06	1.01	1.235	CV1
693205	MI0003634	hsa-miR-620	C-300946-01	1.06	1.01	1.055	CV1
100126296	MI0005523	hsa-miR-298	C-301212-01	1.06	1.01	0.765	CV2
100302111	MI0006277	hsa-miR-1184	C-301325-00	1.06	1.01	1.255	CV1
100302149	MI0006384	hsa-miR-1249	C-301376-00	1.06	1.01	1.17	CV1
100500842	MI0016052	hsa-miR-3652	C-301530-00	1.06	1.01	0.65	CV2
100500848	MI0016074	hsa-miR-3673	C-301554-00	1.06	1.01	0.78	CV2
100500879	MI0016069	hsa-miR-3668	C-301549-00	1.06	1.01	1.07	CV1
100500898	MI0016435	hsa-miR-3927	C-301611-00	1.06	1.01	0.795	CV1
	MI0006393	hsa-miR-1259	C-301385-00	1.06	1.01	0.955	CV1
407036	MI0000090	hsa-miR-32	C-300508-07	1.05	0.97	0.95	CV1
693128	MI0003596	hsa-miR-548b-3p	C-300908-01	1.05	0.97	0.995	CV1
693175	MI0003602	hsa-miR-590-3p	C-301120-01	1.05	0.97	1.07	CV1
100313778	MI0004065	hsa-miR-759	C-301641-00	1.05	0.97	1.095	CV1
100422984	MI0015839	hsa-miR-4308	C-301795-00	1.05	0.97	0.975	CV1
100500875	MI0016594	hsa-miR-3938	C-301621-00	1.05	0.97	1.005	CV1
406901	MI0000114	hsa-miR-107	C-300527-03	1.04	0.94	1.045	CV1
406910	MI0000469	hsa-miR-125a-5p	C-300624-05	1.04	0.94	0.87	CV2
406947	MI0000681	hsa-miR-155*	C-301071-01	1.04	0.94	0.99	CV1
406948	MI0000069	hsa-miR-15a	C-300482-03	1.04	0.94	0.73	CV2
406991	MI0000077	hsa-miR-21	C-300492-03	1.04	0.94	0.74	CV2
407033	MI0000255	hsa-miR-30d*	C-301035-01	1.04	0.94	1.03	CV1
574462	MI0003144	hsa-miR-515-5p	C-300773-03	1.04	0.94	0.855	CV1
574507	MI0003189	hsa-miR-504	C-300842-07	1.04	0.94	0.595	CV2
693130	MI0003668	hsa-miR-548d-5p	C-301131-01	1.04	0.94	0.91	CV1
693177	MI0003604	hsa-miR-592	C-300916-01	1.04	0.94	0.785	CV2
100187716	MI0003764	hsa-miR-1224-5p	C-301277-01	1.04	0.94	1.115	CV1
100302153	MI0003938	hsa-miR-1298	C-301318-00	1.04	0.94	1.045	CV1
100302280	MI0006327	hsa-miR-1237	C-301293-01	1.04	0.94	0.955	CV1
100423013	MI0015840	hsa-miR-4310	C-301796-00	1.04	0.94	0.945	CV1
100500878	MI0016080	hsa-miR-3679-3p	C-301563-00	1.04	0.94	0.745	CV2
100500914	MI0016000	hsa-miR-3610	C-301503-00	1.04	0.94	1.07	CV1
	MI0005202	hsa-miR-801	C-301014-01	1.04	0.94	0.95	CV1
406895	MI0000109	hsa-miR-103	C-300523-03	1.03	0.9	1.05	CV1
406993	MI0000287	hsa-miR-211	C-300566-03	1.03	0.9	0.88	CV1
100302197	MI0006443	hsa-miR-1306	C-301433-00	1.03	0.9	0.74	CV2
100422866	MI0014127	hsa-miR-3115	C-301644-00	1.03	0.9	0.675	CV2
100422916	MI0014250	hsa-miR-3201	C-301772-00	1.03	0.9	1.125	CV1
100500900	MI0016092	hsa-miR-3691	C-301578-00	1.03	0.9	0.665	CV2
407012	MI0000080	hsa-miR-24	C-300496-05	1.02	0.86	0.765	CV2
407014	MI0000082	hsa-miR-25	C-300498-05	1.02	0.86	0.865	CV1
442914	MI0000777	hsa-miR-369-5p	C-300728-03	1.02	0.86	0.92	CV1
693217	MI0003647	hsa-miR-632	C-300959-01	1.02	0.86	0.665	CV2
100422905	MI0015841	hsa-miR-4311	C-301797-00	1.02	0.86	1.03	CV1
100423004	MI0015844	hsa-miR-4315	C-301800-00	1.02	0.86	0.925	CV1
100500887	MI0016436	hsa-miR-676*	C-301613-00	1.02	0.86	1.01	CV1
100500897	MI0016007	hsa-miR-3617	C-301513-00	1.02	0.86	0.815	CV1
100500899	MI0016093	hsa-miR-3692	C-301579-00	1.02	0.86	1.005	CV1
100500915	MI0016420	hsa-miR-3915	C-301596-00	1.02	0.86	0.805	CV1
406949	MI0000438	hsa-miR-15b*	C-301146-01	1.01	0.82	1.04	CV1
406990	MI0000251	hsa-miR-208a	C-300537-03	1.01	0.82	0.53	CV2
494334	MI0001444	hsa-miR-422a	C-300715-05	1.01	0.82	0.655	CV2
494337	MI0001448	hsa-miR-425	C-300997-01	1.01	0.82	0.95	CV1
100422845	MI0015973	hsa-miR-1233	C-301864-00	1.01	0.82	0.76	CV1
100422967	MI0014172	hsa-miR-3146	C-301691-00	1.01	0.82	0.775	CV1
100500841	MI0016079	hsa-miR-3678-3p	C-301561-00	1.01	0.82	1.07	CV1
406950	MI0000070	hsa-miR-16-1*	C-301019-01	1	0.79	0.96	CV1
406962	MI0000483	hsa-miR-186	C-300637-07	1	0.79	1.06	CV1
406971	MI0000489	hsa-miR-195*	C-301069-01	1	0.79	1.03	CV1
407010	MI0000079	hsa-miR-23a*	C-301025-01	1	0.79	1.01	CV1
407039	MI0000091	hsa-miR-33a	C-300509-07	1	0.79	0.88	CV1
442920	MI0001150	hsa-miR-196b	C-300714-07	1	0.79	0.88	CV1
494328	MI0000787	hsa-miR-379*	C-301080-01	1	0.79	0.91	CV1
693141	MI0003562	hsa-miR-556-5p	C-300874-03	1	0.79	0.9	CV1
693146	MI0003567	hsa-miR-561	C-300879-01	1	0.79	0.91	CV1
693180	MI0003607	hsa-miR-595	C-300919-01	1	0.79	0.89	CV1
693213	MI0003642	hsa-miR-628-3p	C-300954-03	1	0.79	0.745	CV2
100126309	MI0005541	hsa-miR-875-5p	C-301233-01	1	0.79	0.93	CV1
100302129	MI0008336	hsa-miR-1915	C-301465-00	1	0.79	0.905	CV1
100302179	MI0006407	hsa-miR-1270	C-301399-00	1	0.79	0.865	CV1
100302198	MI0006654	hsa-miR-720	C-301437-00	1	0.79	0.96	CV1
100422840	MI0015850	hsa-miR-4317	C-301806-00	1	0.79	0.86	CV1
100422923	MI0014222	hsa-miR-548w	C-301741-00	1	0.79	1.095	CV1
100423037	MI0014210	hsa-miR-3176	C-301729-00	1	0.79	1.065	CV1
100500843	MI0016429	hsa-miR-3922	C-301605-00	1	0.79	0.83	CV1
100500919	MI0016595	hsa-miR-548y	C-301622-00	1	0.79	0.98	CV1
	MI0006441	hsa-miR-1308	C-301430-00	1	0.79	0.95	CV1
	MI0005715	hsa-miR-923	C-301258-01	1	0.79	0.85	CV1
406884	MI0000063	hsa-let-7b*	C-301198-01	0.99	0.75	0.87	CV1
407017	MI0000084	hsa-miR-26b	C-300501-07	0.99	0.75	0.88	CV1
407052	MI0000097	hsa-miR-95	C-300513-05	0.99	0.75	1.155	CV1
574435	MI0002466	hsa-miR-376b	C-300741-03	0.99	0.75	0.915	CV1
574450	MI0003132	hsa-miR-493	C-300858-03	0.99	0.75	0.92	CV1
100302192	MI0006374	hsa-miR-548f	C-301366-00	0.99	0.75	0.87	CV1
100500894	MI0016091	hsa-miR-3690	C-301577-00	0.99	0.75	0.785	CV1
406994	MI0000288	hsa-miR-212	C-300567-03	0.98	0.71	1.17	CV1
407046	MI0000466	hsa-miR-9	C-300618-05	0.98	0.71	0.91	CV1
664616	MI0003530	hsa-miR-487b	C-300862-01	0.98	0.71	0.94	CV1
693220	MI0003650	hsa-miR-635	C-300962-01	0.98	0.71	0.695	CV2
100302152	MI0006399	hsa-miR-548n	C-301391-00	0.98	0.71	0.755	CV2
100302190	MI0009986	hsa-miR-1976	C-301473-00	0.98	0.71	0.885	CV1
100313779	MI0010636	hsa-miR-2117	C-301496-00	0.98	0.71	0.765	CV1
100422821	MI0014171	hsa-miR-1273c	C-301690-00	0.98	0.71	0.97	CV1
100422842	MI0014181	hsa-miR-3074	C-301700-00	0.98	0.71	1.015	CV1
100422910	MI0013006	hsa-miR-2861	C-301642-00	0.98	0.71	0.96	CV1
100422979	MI0015854	hsa-miR-4324	C-301810-00	0.98	0.71	0.955	CV1
100500832	MI0016058	hsa-miR-3658	C-301536-00	0.98	0.71	1.175	CV1
406920	MI0000748	hsa-miR-130b	C-300660-05	0.97	0.67	0.94	CV1
406937	MI0000461	hsa-miR-145*	C-301059-01	0.97	0.67	0.88	CV1
406947	MI0000681	hsa-miR-155	C-300647-05	0.97	0.67	1.12	CV1
407007	MI0000299	hsa-miR-222*	C-301176-01	0.97	0.67	1.315	CV1
574033	MI0001518	hsa-miR-18b*	C-301187-01	0.97	0.67	0.885	CV1
574458	MI0003140	hsa-miR-512-5p	C-300767-03	0.97	0.67	0.83	CV1
574509	MI0003191	hsa-miR-513a-5p	C-300844-07	0.97	0.67	1.315	CV1
574512	MI0003194	hsa-miR-507	C-300847-05	0.97	0.67	0.765	CV1
693164	MI0003586	hsa-miR-579	C-300898-03	0.97	0.67	1.1	CV1
724024	MI0003676	hsa-miR-654-3p	C-301134-01	0.97	0.67	0.95	CV1
100302136	MI0006434	hsa-miR-1252	C-301426-00	0.97	0.67	1.025	CV1
100302240	MI0006371	hsa-miR-1304	C-301363-00	0.97	0.67	0.615	CV2
100302246	MI0003815	hsa-miR-1301	C-301313-00	0.97	0.67	0.99	CV1
100500803	MI0016425	hsa-miR-3919	C-301601-00	0.97	0.67	1.055	CV1
100500834	MI0016432	hsa-miR-3924	C-301608-00	0.97	0.67	0.9	CV1
100500908	MI0016003	hsa-miR-3613-3p	C-301507-00	0.97	0.67	0.92	CV1
	MI0009988	hsa-miR-1978	C-301475-00	0.97	0.67	0.905	CV1
406913	MI0000471	hsa-miR-126*	C-300625-05	0.96	0.64	0.915	CV1
406933	MI0000457	hsa-miR-141*	C-301056-01	0.96	0.64	0.715	CV2
442902	MI0000803	hsa-miR-330-3p	C-300694-03	0.96	0.64	0.935	CV1
574413	MI0001735	hsa-miR-409-3p	C-300738-05	0.96	0.64	0.825	CV1
574445	MI0003127	hsa-miR-511	C-300752-03	0.96	0.64	0.66	CV2
693167	MI0003589	hsa-miR-582-3p	C-301115-01	0.96	0.64	0.76	CV1
693201	MI0003629	hsa-miR-616*	C-300941-01	0.96	0.64	0.98	CV1
693230	MI0003660	hsa-miR-645	C-300972-01	0.96	0.64	0.99	CV1
100302234	MI0006442	hsa-miR-664	C-301432-00	0.96	0.64	0.895	CV1
100302242	MI0006326	hsa-miR-1236	C-301292-01	0.96	0.64	0.96	CV1
100302254	MI0006429	hsa-miR-1282	C-301421-00	0.96	0.64	0.77	CV1
100422859	MI0014158	hsa-miR-3136	C-301676-00	0.96	0.64	0.69	CV2
100422978	MI0014227	hsa-miR-3185	C-301746-00	0.96	0.64	0.885	CV1
100423040	MI0014196	hsa-miR-3166	C-301715-00	0.96	0.64	0.585	CV2
100500859	MI0016428	hsa-miR-3921	C-301604-00	0.96	0.64	1.015	CV1
100500884	MI0016082	hsa-miR-3681*	C-301567-00	0.96	0.64	1.04	CV1
407008	MI0000300	hsa-miR-223*	C-301197-01	0.95	0.6	1.05	CV1
407027	MI0000745	hsa-miR-301a	C-300657-03	0.95	0.6	0.95	CV1
693121	MI0003675	hsa-miR-411*	C-301133-01	0.95	0.6	0.93	CV1
100126306	MI0005537	hsa-miR-888	C-301228-01	0.95	0.6	0.935	CV1
100302142	MI0006381	hsa-miR-1246	C-301373-00	0.95	0.6	0.77	CV2
100423024	MI0015976	hsa-miR-1270	C-301867-00	0.95	0.6	0.77	CV1
406900	MI0000734	hsa-miR-106b*	C-301175-01	0.94	0.56	0.995	CV1
406920	MI0000748	hsa-miR-130b*	C-301196-01	0.94	0.56	1.065	CV1
406925	MI0000452	hsa-miR-135a*	C-301053-01	0.94	0.56	0.84	CV1
406937	MI0000461	hsa-miR-145	C-300613-05	0.94	0.56	0.795	CV1
406950	MI0000070	hsa-miR-16	C-300483-03	0.94	0.56	0.755	CV1
406962	MI0000483	hsa-miR-186*	C-301191-01	0.94	0.56	1.17	CV1
442904	MI0000816	hsa-miR-335	C-300708-05	0.94	0.56	0.98	CV1
574408	MI0001725	hsa-miR-329	C-300731-03	0.94	0.56	0.6	CV2
574436	MI0002469	hsa-miR-485-5p	C-300744-03	0.94	0.56	0.715	CV2
574463	MI0003145	hsa-miR-519e*	C-300777-03	0.94	0.56	0.885	CV1
693207	MI0003636	hsa-miR-622	C-300948-01	0.94	0.56	1.035	CV1
100126345	MI0005540	hsa-miR-889	C-301232-01	0.94	0.56	0.965	CV1
100302148	MI0006398	hsa-miR-1263	C-301390-00	0.94	0.56	0.625	CV2
100302163	MI0006425	hsa-miR-1278	C-301417-00	0.94	0.56	0.965	CV1
100302235	MI0006272	hsa-miR-1179	C-301320-00	0.94	0.56	0.715	CV2
100302286	MI0006404	hsa-miR-1267	C-301396-00	0.94	0.56	0.98	CV1
100422849	MI0014164	hsa-miR-548t	C-301682-00	0.94	0.56	0.755	CV2
100422852	MI0015858	hsa-miR-4259	C-301814-00	0.94	0.56	0.71	CV2
100422860	MI0015897	hsa-miR-4292	C-301854-00	0.94	0.56	0.78	CV1
100422880	MI0014192	hsa-miR-3162	C-301711-00	0.94	0.56	0.86	CV1
100422894	MI0015859	hsa-miR-4260	C-301815-00	0.94	0.56	0.85	CV1
100423036	MI0015873	hsa-miR-2355-3p	C-301829-00	0.94	0.56	0.92	CV1
100500917	MI0016081	hsa-miR-3680	C-301565-00	0.94	0.56	0.73	CV2
494328	MI0000787	hsa-miR-379	C-300687-05	0.93	0.52	0.89	CV1
574031	MI0000764	hsa-miR-363	C-300665-05	0.93	0.52	0.89	CV1
693159	MI0003581	hsa-miR-574-5p	C-301113-01	0.93	0.52	0.895	CV1
693201	MI0003629	hsa-miR-616	C-301124-01	0.93	0.52	0.95	CV1
100500904	MI0016599	hsa-miR-3942	C-301626-00	0.93	0.52	0.945	CV1
407021	MI0000087	hsa-miR-29a*	C-301178-01	0.92	0.49	1.215	CV1
407028	MI0000738	hsa-miR-302a*	C-300652-07	0.92	0.49	0.775	CV1
407043	MI0000263	hsa-miR-7-1*	C-301152-01	0.92	0.49	0.995	CV1
574454	MI0003136	hsa-miR-496	C-300763-05	0.92	0.49	1.005	CV1
693120	MI0003646	hsa-miR-33b	C-300958-03	0.92	0.49	0.835	CV1
693136	MI0003575	hsa-miR-551b*	C-301112-01	0.92	0.49	1.065	CV1
693160	MI0003582	hsa-miR-575	C-300894-01	0.92	0.49	0.93	CV1
693161	MI0003583	hsa-miR-576-3p	C-301114-01	0.92	0.49	0.82	CV1
693165	MI0003587	hsa-miR-580	C-300899-01	0.92	0.49	1.14	CV1
100126348	MI0005567	hsa-miR-760	C-301251-01	0.92	0.49	0.95	CV1
100188847	MI0006311	hsa-miR-1225-5p	C-301281-01	0.92	0.49	0.845	CV1
100302165	MI0006409	hsa-miR-1273	C-301401-00	0.92	0.49	1.175	CV1
100302255	MI0003786	hsa-miR-1323	C-301311-00	0.92	0.49	1.02	CV1
100302275	MI0006361	hsa-miR-548l	C-301353-00	0.92	0.49	1.075	CV1
100313838	MI0003944	hsa-miR-764	C-301640-00	0.92	0.49	0.55	CV2
100313839	MI0010633	hsa-miR-2114*	C-301490-00	0.92	0.49	0.835	CV1
100422832	MI0014236	hsa-miR-3191	C-301757-00	0.92	0.49	0.75	CV1
100422851	MI0015845	hsa-miR-4316	C-301801-00	0.92	0.49	0.635	CV2
100422855	MI0015828	hsa-miR-4301	C-301784-00	0.92	0.49	0.925	CV1
100422995	MI0014209	hsa-miR-3175	C-301728-00	0.92	0.49	0.95	CV1
100423029	MI0014193	hsa-miR-3163	C-301712-00	0.92	0.49	0.96	CV1
100500804	MI0016054	hsa-miR-3654	C-301532-00	0.92	0.49	0.82	CV1
100422908	MI0014146	hsa-miR-3129	C-301664-00	0.91	0.45	1.115	CV1
100422937	MI0015883	hsa-miR-4275	C-301840-00	0.91	0.45	1.175	CV1
100422951	MI0014169	hsa-miR-3144-5p	C-301687-00	0.91	0.45	0.8	CV1
100500809	MI0016010	hsa-miR-23c	C-301516-00	0.91	0.45	1.22	CV1
100500871	MI0016014	hsa-miR-3622b-3p	C-301521-00	0.91	0.45	0.96	CV1
406919	MI0000448	hsa-miR-130a*	C-301051-01	0.9	0.41	1.34	CV1
406968	MI0000487	hsa-miR-193a-3p	C-300640-05	0.9	0.41	0.91	CV1
406989	MI0000490	hsa-miR-206	C-300644-03	0.9	0.41	0.975	CV1
407011	MI0000439	hsa-miR-23b	C-300588-05	0.9	0.41	1.17	CV1
407041	MI0000742	hsa-miR-34b*	C-300654-03	0.9	0.41	0.505	CV2
442898	MI0000813	hsa-miR-324-3p	C-300705-05	0.9	0.41	0.83	CV1
442906	MI0000814	hsa-miR-338-3p	C-300706-05	0.9	0.41	0.995	CV1
442908	MI0000802	hsa-miR-340*	C-300693-05	0.9	0.41	0.86	CV1
442914	MI0000777	hsa-miR-369-3p	C-300675-03	0.9	0.41	1.09	CV1
442919	MI0000782	hsa-miR-374a*	C-301160-01	0.9	0.41	0.79	CV1
574410	MI0014206	hsa-miR-323b-3p	C-301725-00	0.9	0.41	1.065	CV1
664614	MI0003516	hsa-miR-545	C-300861-05	0.9	0.41	1.15	CV1
693129	MI0003630	hsa-miR-548c-5p	C-301125-01	0.9	0.41	0.935	CV1
693184	MI0003611	hsa-miR-599	C-300923-01	0.9	0.41	0.79	CV1
693235	MI0003560	hsa-miR-92b	C-300872-03	0.9	0.41	1.1	CV1
768216	MI0003820	hsa-miR-454*	C-301005-01	0.9	0.41	1.05	CV1
100302112	MI0006431	hsa-miR-1284	C-301423-00	0.9	0.41	0.985	CV1
100302126	MI0007076	hsa-miR-1471	C-301449-00	0.9	0.41	0.82	CV1
100302155	MI0006390	hsa-miR-1256	C-301382-00	0.9	0.41	0.675	CV2
100302172	MI0006392	hsa-miR-1258	C-301384-00	0.9	0.41	0.775	CV1
100302204	MI0006421	hsa-miR-548i	C-301413-00	0.9	0.41	1.07	CV1
100422843	MI0015826	hsa-miR-4293	C-301782-00	0.9	0.41	1.1	CV1
100500811	MI0016012	hsa-miR-3621	C-301518-00	0.9	0.41	0.7	CV2
100500840	MI0016056	hsa-miR-3656	C-301534-00	0.9	0.41	1.05	CV1
100500867	MI0016085	hsa-miR-3684	C-301570-00	0.9	0.41	1.055	CV1
100500882	MI0016068	hsa-miR-3667-5p	C-301548-00	0.9	0.41	0.9	CV1
	MI0016047	hsa-miR-3647-3p	C-301524-00	0.9	0.41	0.96	CV1
406904	MI0000651	hsa-miR-1	C-300586-05	0.89	0.37	1.035	CV1
574456	MI0003138	hsa-miR-497	C-300765-03	0.89	0.37	0.65	CV2
693195	MI0003623	hsa-miR-610	C-300935-01	0.89	0.37	0.97	CV1
768219	MI0003906	hsa-miR-802	C-301009-01	0.89	0.37	0.96	CV1
100302114	MI0006649	hsa-miR-513c	C-301296-01	0.89	0.37	0.83	CV1
100422862	MI0014141	hsa-miR-548s	C-301658-00	0.89	0.37	0.745	CV1
100423028	MI0015862	hsa-miR-4254	C-301818-00	0.89	0.37	0.82	CV1
100500814	MI0016006	hsa-miR-3616-5p	C-301511-00	0.89	0.37	0.61	CV2
100500909	MI0016412	hsa-miR-3908	C-301588-00	0.89	0.37	0.785	CV1
406946	MI0000480	hsa-miR-154*	C-300634-03	0.88	0.34	0.925	CV1
406951	MI0000115	hsa-miR-16-2*	C-301180-01	0.88	0.34	1.23	CV1
574034	MI0001723	hsa-miR-433	C-300730-03	0.88	0.34	1.125	CV1
574479	MI0003161	hsa-miR-517*	C-300808-03	0.88	0.34	0.89	CV1
574508	MI0003190	hsa-miR-505*	C-301169-01	0.88	0.34	0.89	CV1
693129	MI0003630	hsa-miR-548c-3p	C-300942-01	0.88	0.34	1.13	CV1
693139	MI0003559	hsa-miR-554	C-300871-01	0.88	0.34	1.105	CV1
693141	MI0003562	hsa-miR-556-3p	C-301111-01	0.88	0.34	0.765	CV1
693174	MI0003599	hsa-miR-589*	C-300911-01	0.88	0.34	1.195	CV1
693176	MI0003603	hsa-miR-591	C-300915-01	0.88	0.34	0.805	CV1
693187	MI0003615	hsa-miR-602	C-300927-01	0.88	0.34	1.055	CV1
724026	MI0003678	hsa-miR-656	C-300990-01	0.88	0.34	1.225	CV1
100126304	MI0005534	hsa-miR-891b	C-301225-01	0.88	0.34	0.665	CV2
100126354	MI0005775	hsa-miR-297	C-301210-01	0.88	0.34	0.995	CV1
100188847	MI0006311	hsa-miR-1225-3p	C-301282-01	0.88	0.34	0.845	CV1
100302135	MI0003778	hsa-miR-320c	C-301309-00	0.88	0.34	0.705	CV2
100302208	MI0006387	hsa-miR-1253	C-301379-00	0.88	0.34	1.015	CV1
100313887	MI0011284	hsa-miR-2277-3p	C-301482-00	0.88	0.34	0.785	CV1
100422826	MI0015884	hsa-miR-4274	C-301841-00	0.88	0.34	0.75	CV1
100422838	MI0014240	hsa-miR-3195	C-301761-00	0.88	0.34	0.865	CV1
100422997	MI0015856	hsa-miR-4257	C-301812-00	0.88	0.34	0.725	CV2
100423043	MI0015875	hsa-miR-4269	C-301832-00	0.88	0.34	0.715	CV2
100500831	MI0016416	hsa-miR-3912	C-301592-00	0.88	0.34	0.98	CV1
100500901	MI0016438	hsa-miR-3928	C-301615-00	0.88	0.34	1.12	CV1
406942	MI0000479	hsa-miR-150*	C-301067-01	0.87	0.3	1.02	CV1
407028	MI0000738	hsa-miR-302a	C-300653-05	0.87	0.3	0.875	CV1
693157	MI0003579	hsa-miR-572	C-300891-01	0.87	0.3	1	CV1
100526648	MI0016059	hsa-miR-1273e	C-301537-00	0.87	0.3	0.57	CV2
	MI0009987	hsa-miR-1977	C-301474-00	0.87	0.3	0.74	CV2
406929	MI0000476	hsa-miR-138-1*	C-301065-01	0.86	0.26	1.055	CV1
406941	MI0000478	hsa-miR-149	C-300631-07	0.86	0.26	0.92	CV1
442903	MI0000812	hsa-miR-331-3p	C-300703-05	0.86	0.26	1.255	CV1
494331	MI0000790	hsa-miR-382	C-300691-03	0.86	0.26	0.83	CV1
574449	MI0003131	hsa-miR-492	C-300757-05	0.86	0.26	0.875	CV1
574487	MI0003169	hsa-miR-518e*	C-301098-01	0.86	0.26	0.965	CV1
693155	MI0003577	hsa-miR-570	C-300889-03	0.86	0.26	0.76	CV1
693204	MI0003633	hsa-miR-619	C-300945-01	0.86	0.26	0.68	CV2
693212	MI0003641	hsa-miR-627	C-300953-01	0.86	0.26	1.235	CV1
693221	MI0003651	hsa-miR-636	C-300963-03	0.86	0.26	0.66	CV2
100126317	MI0005566	hsa-miR-374b*	C-301249-01	0.86	0.26	0.77	CV1
100126341	MI0005524	hsa-miR-891a	C-301213-01	0.86	0.26	0.99	CV1
100313830	MI0006411	hsa-miR-548h	C-301403-00	0.86	0.26	0.955	CV1
100422829	MI0015848	hsa-miR-4319	C-301804-00	0.86	0.26	0.725	CV1
100422835	MI0014225	hsa-miR-3183	C-301744-00	0.86	0.26	0.77	CV1
100422847	MI0014251	hsa-miR-514b-3p	C-301774-00	0.86	0.26	0.715	CV1
100422882	MI0014136	hsa-miR-3120	C-301653-00	0.86	0.26	1.045	CV1
100422885	MI0015974	hsa-miR-1244	C-301865-00	0.86	0.26	0.995	CV1
100422903	MI0015896	hsa-miR-4288	C-301853-00	0.86	0.26	0.585	CV2
100422931	MI0015832	hsa-miR-4304	C-301788-00	0.86	0.26	0.645	CV2
100423021	MI0015830	hsa-miR-4298	C-301786-00	0.86	0.26	0.94	CV1
100500837	MI0015996	hsa-miR-3606	C-301499-00	0.86	0.26	1.085	CV1
100500874	MI0016070	hsa-miR-3669	C-301550-00	0.86	0.26	1.08	CV1
100500892	MI0016077	hsa-miR-3676	C-301558-00	0.86	0.26	0.9	CV1
100500899	MI0016093	hsa-miR-3692*	C-301580-00	0.86	0.26	0.845	CV1
	MI0016047	hsa-miR-3647-5p	C-301525-00	0.86	0.26	0.78	CV1
406927	MI0000475	hsa-miR-136	C-300629-03	0.85	0.22	0.78	CV2
407007	MI0000299	hsa-miR-222	C-300579-07	0.85	0.22	1.155	CV1
574033	MI0001518	hsa-miR-18b	C-300719-07	0.85	0.22	0.825	CV1
574433	MI0002464	hsa-miR-412	C-300739-03	0.85	0.22	1.135	CV1
693223	MI0003653	hsa-miR-638	C-300965-01	0.85	0.22	0.855	CV1
100422915	MI0014228	hsa-miR-3065-5p	C-301747-00	0.85	0.22	0.895	CV1
100423019	MI0015838	hsa-miR-4307	C-301794-00	0.85	0.22	0.985	CV1
100423036	MI0015873	hsa-miR-2355-5p	C-301830-00	0.85	0.22	0.71	CV2
	MI0005117	hsa-miR-768-3p	C-301011-01	0.85	0.22	0.69	CV2
406964	MI0000484	hsa-miR-188-5p	C-300638-07	0.84	0.19	0.905	CV1
407001	MI0000295	hsa-miR-218-2*	C-301042-01	0.84	0.19	1.2	CV1
407022	MI0000747	hsa-miR-296-3p	C-301076-01	0.84	0.19	0.94	CV1
442895	MI0000773	hsa-miR-302c	C-300671-05	0.84	0.19	1.025	CV1
494333	MI0001145	hsa-miR-384	C-300713-05	0.84	0.19	0.98	CV1
574434	MI0002465	hsa-miR-410	C-300740-03	0.84	0.19	1.135	CV1
574456	MI0003138	hsa-miR-497*	C-301094-01	0.84	0.19	1.275	CV1
574472	MI0003154	hsa-miR-518f*	C-300795-05	0.84	0.19	0.975	CV1
693133	MI0003600	hsa-miR-550*	C-300912-01	0.84	0.19	0.84	CV1
693158	MI0003580	hsa-miR-573	C-300892-01	0.84	0.19	0.835	CV1
693169	MI0003591	hsa-miR-584	C-300903-01	0.84	0.19	0.92	CV1
693178	MI0003605	hsa-miR-593	C-301121-01	0.84	0.19	0.9	CV1
100126317	MI0005566	hsa-miR-374b	C-301250-01	0.84	0.19	0.905	CV1
100302141	MI0008334	hsa-miR-1913	C-301462-00	0.84	0.19	0.795	CV1
100302276	MI0006352	hsa-miR-1290	C-301344-00	0.84	0.19	0.895	CV1
100313829	MI0006402	hsa-miR-548o	C-301394-00	0.84	0.19	0.895	CV1
100422856	MI0014139	hsa-miR-3123	C-301656-00	0.84	0.19	0.94	CV1
100422888	MI0015877	hsa-miR-4264	C-301834-00	0.84	0.19	0.92	CV1
100422934	MI0014167	hsa-miR-3143	C-301685-00	0.84	0.19	0.93	CV1
100422989	MI0014183	hsa-miR-3155	C-301702-00	0.84	0.19	0.855	CV1
100500801	MI0016060	hsa-miR-3659	C-301538-00	0.84	0.19	0.79	CV1
100500893	MI0016064	hsa-miR-3663-5p	C-301542-00	0.84	0.19	0.96	CV1
100500910	MI0016071	hsa-miR-3670	C-301551-00	0.84	0.19	0.81	CV1
	MI0005529	hsa-miR-220b	C-301218-01	0.84	0.19	0.975	CV1
	MI0005536	hsa-miR-220c	C-301226-01	0.84	0.19	0.99	CV1
407002	MI0000296	hsa-miR-219-5p	C-300575-05	0.83	0.15	0.96	CV1
407011	MI0000439	hsa-miR-23b*	C-301170-01	0.83	0.15	0.84	CV1
574436	MI0002469	hsa-miR-485-3p	C-300745-03	0.83	0.15	1.05	CV1
574443	MI0003125	hsa-miR-490-5p	C-301186-01	0.83	0.15	1	CV1
574502	MI0003184	hsa-miR-500	C-301168-01	0.83	0.15	0.625	CV2
100302125	MI0006350	hsa-miR-1289	C-301342-00	0.83	0.15	0.56	CV2
100302218	MI0006346	hsa-miR-1285	C-301338-00	0.83	0.15	0.585	CV2
100302284	MI0006370	hsa-miR-1303	C-301362-00	0.83	0.15	1.075	CV1
100313914	MI0006345	hsa-miR-548j	C-301337-00	0.83	0.15	0.84	CV1
100500855	MI0016134	hsa-miR-3713	C-301581-00	0.83	0.15	0.94	CV1
406885	MI0000064	hsa-let-7c*	C-301016-01	0.82	0.11	0.945	CV1
406887	MI0000066	hsa-let-7e*	C-301017-01	0.82	0.11	0.79	CV1
406963	MI0000274	hsa-miR-187	C-300560-05	0.82	0.11	0.99	CV1
406978	MI0000282	hsa-miR-199b-5p	C-300561-05	0.82	0.11	1.215	CV1
407034	MI0000749	hsa-miR-30e	C-300661-07	0.82	0.11	0.66	CV2
407048	MI0000093	hsa-miR-92a	C-300510-05	0.82	0.11	0.86	CV1
494325	MI0000784	hsa-miR-376a	C-300683-03	0.82	0.11	0.75	CV1
574453	MI0003135	hsa-miR-495	C-300762-05	0.82	0.11	0.855	CV1
664612	MI0003514	hsa-miR-539	C-300859-01	0.82	0.11	0.925	CV1
693128	MI0003596	hsa-miR-548b-5p	C-301116-01	0.82	0.11	0.79	CV1
693225	MI0003655	hsa-miR-640	C-300967-01	0.82	0.11	0.79	CV1
724033	MI0003672	hsa-miR-663	C-300984-01	0.82	0.11	0.89	CV1
100126309	MI0005541	hsa-miR-875-3p	C-301234-01	0.82	0.11	0.99	CV1
100126314	MI0005561	hsa-miR-877*	C-301280-01	0.82	0.11	0.81	CV1
100126329	MI0005763	hsa-miR-941	C-301270-01	0.82	0.11	1.13	CV1
100126340	MI0005769	hsa-miR-944	C-301276-01	0.82	0.11	0.99	CV1
100302121	MI0006416	hsa-miR-1276	C-301408-00	0.82	0.11	0.845	CV1
100302137	MI0008335	hsa-miR-1914	C-301463-00	0.82	0.11	1.005	CV1
100302175	MI0006340	hsa-miR-1207-3p	C-301334-00	0.82	0.11	0.72	CV2
100302185	MI0006337	hsa-miR-1204	C-301468-00	0.82	0.11	0.705	CV1
100302260	MI0010486	hsa-miR-2052	C-301477-00	0.82	0.11	0.785	CV1
100313837	MI0003892	hsa-miR-762	C-301637-00	0.82	0.11	0.91	CV1
100422854	MI0014231	hsa-miR-3187	C-301752-00	0.82	0.11	0.995	CV1
100422895	MI0015827	hsa-miR-4294	C-301783-00	0.82	0.11	0.93	CV1
100422897	MI0015833	hsa-miR-4302	C-301789-00	0.82	0.11	1.075	CV1
100422992	MI0014178	hsa-miR-3151	C-301697-00	0.82	0.11	0.905	CV1
100423038	MI0014157	hsa-miR-466	C-301675-00	0.82	0.11	0.815	CV1
100500807	MI0016684	hsa-miR-374c	C-301630-00	0.82	0.11	0.95	CV1
100500836	MI0016419	hsa-miR-3914	C-301595-00	0.82	0.11	0.915	CV1
100500880	MI0016063	hsa-miR-3662	C-301541-00	0.82	0.11	0.88	CV1
	MI0009989	hsa-miR-1979	C-301476-00	0.82	0.11	0.895	CV1
406911	MI0000446	hsa-miR-125b	C-300595-03	0.81	0.07	0.825	CV2
407016	MI0000750	hsa-miR-26a-2*	C-301077-01	0.81	0.07	1.005	CV1
442896	MI0000774	hsa-miR-302d*	C-301164-01	0.81	0.07	1.08	CV1
442897	MI0000807	hsa-miR-323-3p	C-300698-05	0.81	0.07	0.835	CV1
574498	MI0003180	hsa-miR-516a-5p	C-301104-01	0.81	0.07	0.82	CV1
693202	MI0003631	hsa-miR-617	C-300943-01	0.81	0.07	0.545	CV2
100422982	MI0015894	hsa-miR-4286	C-301851-00	0.81	0.07	0.61	CV2
100500805	MI0015997	hsa-miR-3607-3p	C-301500-00	0.81	0.07	0.835	CV1
100500813	MI0016046	hsa-miR-3646	C-301523-00	0.81	0.07	0.93	CV1
100500872	MI0016415	hsa-miR-3911	C-301591-00	0.81	0.07	0.545	CV2
406921	MI0000449	hsa-miR-132	C-300599-06	0.8	0.04	1	CV1
406932	MI0000456	hsa-miR-140-5p	C-300607-05	0.8	0.04	0.775	CV1
406934	MI0000458	hsa-miR-142-5p	C-300609-05	0.8	0.04	1	CV1
406936	MI0000460	hsa-miR-144	C-300612-05	0.8	0.04	1.19	CV1
406992	MI0000286	hsa-miR-210	C-300565-03	0.8	0.04	0.54	CV2
407020	MI0000086	hsa-miR-28-3p	C-301184-01	0.8	0.04	0.755	CV1
442916	MI0000779	hsa-miR-371-5p	C-301078-01	0.8	0.04	0.87	CV1
494332	MI0000791	hsa-miR-383	C-300692-03	0.8	0.04	0.965	CV1
574413	MI0001735	hsa-miR-409-5p	C-300737-05	0.8	0.04	0.82	CV1
574441	MI0003123	hsa-miR-488	C-301189-01	0.8	0.04	0.93	CV1
574442	MI0003124	hsa-miR-489	C-300749-07	0.8	0.04	0.695	CV2
664613	MI0003515	hsa-miR-544	C-300860-03	0.8	0.04	0.895	CV1
100126313	MI0005559	hsa-miR-744*	C-301241-01	0.8	0.04	0.62	CV2
100126316	MI0005564	hsa-miR-873	C-301247-01	0.8	0.04	1	CV1
100302131	MI0006418	hsa-miR-302f	C-301410-00	0.8	0.04	0.925	CV1
100302133	MI0006349	hsa-miR-1287	C-301341-00	0.8	0.04	0.605	CV2
100302145	MI0006382	hsa-miR-1247	C-301374-00	0.8	0.04	0.96	CV1
100302225	MI0010487	hsa-miR-2053	C-301478-00	0.8	0.04	0.91	CV1
100302261	MI0008331	hsa-miR-1910	C-301458-00	0.8	0.04	0.885	CV1
100313896	MI0008190	hsa-miR-320d	C-301440-00	0.8	0.04	0.67	CV2
100313923	MI0003823	hsa-miR-449c	C-301488-00	0.8	0.04	0.52	CV2
100422884	MI0014168	hsa-miR-548u	C-301686-00	0.8	0.04	0.945	CV1
100422945	MI0015866	hsa-miR-4326	C-301822-00	0.8	0.04	0.815	CV1
100422950	MI0014165	hsa-miR-3141	C-301683-00	0.8	0.04	0.955	CV1
100423014	MI0014241	hsa-miR-3196	C-301762-00	0.8	0.04	0.87	CV1
100500802	MI0016086	hsa-miR-3685	C-301571-00	0.8	0.04	1.025	CV1
100500816	MI0016049	hsa-miR-3649	C-301527-00	0.8	0.04	1.045	CV1
100500869	MI0016073	hsa-miR-3672	C-301553-00	0.8	0.04	0.82	CV1
100500882	MI0016068	hsa-miR-3667-3p	C-301547-00	0.8	0.04	0.705	CV1
100500890	MI0016001	hsa-miR-3611	C-301504-00	0.8	0.04	0.635	CV2
554214	MI0001652	hsa-miR-450a	C-300724-07	0.79	0	0.86	CV1
693138	MI0003558	hsa-miR-553	C-300870-01	0.79	0	0.775	CV2
693228	MI0003658	hsa-miR-643	C-300970-01	0.79	0	1.14	CV1
100302132	MI0006275	hsa-miR-1182	C-301323-00	0.79	0	0.925	CV1
100422833	MI0014232	hsa-miR-3188	C-301753-00	0.79	0	0.89	CV1
100423031	MI0015852	hsa-miR-4321	C-301808-00	0.79	0	0.56	CV2
100500908	MI0016003	hsa-miR-3613-5p	C-301506-00	0.79	0	0.87	CV1
406902	MI0000266	hsa-miR-10a*	C-301038-01	0.78	-0.04	0.67	CV2
406953	MI0000072	hsa-miR-18a	C-300487-05	0.78	-0.04	0.965	CV1
406995	MI0000289	hsa-miR-181a*	C-300568-05	0.78	-0.04	0.895	CV1
442909	MI0000805	hsa-miR-342-3p	C-300696-05	0.78	-0.04	1.07	CV1
442920	MI0001150	hsa-miR-196b*	C-301305-00	0.78	-0.04	0.91	CV1
574503	MI0003185	hsa-miR-501-5p	C-300839-05	0.78	-0.04	0.775	CV1
574503	MI0003185	hsa-miR-501-3p	C-301167-01	0.78	-0.04	0.96	CV1
693147	MI0003568	hsa-miR-562	C-300880-01	0.78	-0.04	0.69	CV2
693194	MI0003622	hsa-miR-609	C-300934-01	0.78	-0.04	0.715	CV2
693200	MI0003628	hsa-miR-615-5p	C-301123-01	0.78	-0.04	0.85	CV1
693203	MI0003632	hsa-miR-618	C-300944-01	0.78	-0.04	0.98	CV1
693215	MI0003644	hsa-miR-630	C-300956-01	0.78	-0.04	0.81	CV2
693227	MI0003657	hsa-miR-642	C-300969-01	0.78	-0.04	1.14	CV1
723779	MI0003666	hsa-miR-651	C-300978-01	0.78	-0.04	1.09	CV1
768216	MI0003820	hsa-miR-454	C-301004-03	0.78	-0.04	1.04	CV1
100126356	MI0000769	hsa-miR-365*	C-301299-00	0.78	-0.04	0.69	CV2
100302202	MI0006403	hsa-miR-1266	C-301395-00	0.78	-0.04	0.82	CV1
100313840	MI0010634	hsa-miR-2115*	C-301494-00	0.78	-0.04	0.78	CV1
100422940	MI0015835	hsa-miR-4305	C-301791-00	0.78	-0.04	0.835	CV1
100500886	MI0016084	hsa-miR-3683	C-301569-00	0.78	-0.04	1.105	CV1
406903	MI0000267	hsa-miR-10b*	C-301173-01	0.77	-0.07	0.95	CV1
406925	MI0000452	hsa-miR-135a	C-300602-03	0.77	-0.07	1.055	CV1
406985	MI0000650	hsa-miR-200c*	C-301070-01	0.77	-0.07	0.9	CV1
407039	MI0000091	hsa-miR-33a*	C-301136-01	0.77	-0.07	1.18	CV1
494327	MI0000786	hsa-miR-378	C-300686-05	0.77	-0.07	0.66	CV2
693166	MI0003588	hsa-miR-581	C-300900-01	0.77	-0.07	0.815	CV1
768215	MI0003763	hsa-miR-767-3p	C-301003-01	0.77	-0.07	0.855	CV1
100302265	MI0003832	hsa-miR-1283	C-301315-00	0.77	-0.07	0.995	CV1
100422939	MI0014173	hsa-miR-3147	C-301692-00	0.77	-0.07	0.81	CV1
100500847	MI0016005	hsa-miR-3615	C-301510-00	0.77	-0.07	0.88	CV1
406917	MI0000252	hsa-miR-129-5p	C-300538-05	0.76	-0.11	0.755	CV1
406930	MI0000455	hsa-miR-138-2*	C-301054-01	0.76	-0.11	1.085	CV1
406944	MI0000463	hsa-miR-153	C-300615-07	0.76	-0.11	0.55	CV2
406975	MI0000240	hsa-miR-198	C-300532-05	0.76	-0.11	0.955	CV1
407019	MI0000440	hsa-miR-27b	C-300589-05	0.76	-0.11	1.055	CV1
407024	MI0000105	hsa-miR-29b-1*	C-301150-01	0.76	-0.11	1.085	CV1
407033	MI0000255	hsa-miR-30d	C-300543-03	0.76	-0.11	0.8	CV1
442894	MI0000772	hsa-miR-302b	C-300669-05	0.76	-0.11	0.835	CV1
442919	MI0000782	hsa-miR-374a	C-300681-05	0.76	-0.11	0.775	CV2
574412	MI0001733	hsa-miR-452*	C-300736-07	0.76	-0.11	0.9	CV1
574470	MI0003152	hsa-miR-525-5p	C-300792-03	0.76	-0.11	0.725	CV2
693156	MI0003578	hsa-miR-571	C-300890-01	0.76	-0.11	0.82	CV1
693197	MI0003625	hsa-miR-612	C-300937-01	0.76	-0.11	0.92	CV1
693198	MI0003626	hsa-miR-613	C-300938-01	0.76	-0.11	1.06	CV1
768217	MI0003834	hsa-miR-769-3p	C-301006-01	0.76	-0.11	0.91	CV1
100126326	MI0005758	hsa-miR-936	C-301265-01	0.76	-0.11	1.185	CV1
100313772	MI0006400	hsa-miR-548m	C-301392-00	0.76	-0.11	0.78	CV1
100313774	MI0006417	hsa-miR-302e	C-301409-00	0.76	-0.11	0.96	CV1
100313781	MI0012489	hsa-miR-718	C-301486-00	0.76	-0.11	1.015	CV1
100313822	MI0006648	hsa-miR-513b	C-301295-01	0.76	-0.11	0.99	CV1
100313842	MI0011282	hsa-miR-2276	C-301481-00	0.76	-0.11	0.96	CV1
100313886	MI0010635	hsa-miR-2116	C-301491-00	0.76	-0.11	0.64	CV2
100422892	MI0014185	hsa-miR-3157	C-301704-00	0.76	-0.11	0.89	CV1
100422902	MI0014128	hsa-miR-3116	C-301645-00	0.76	-0.11	0.675	CV2
100422947	MI0014138	hsa-miR-3122	C-301655-00	0.76	-0.11	0.88	CV1
100422999	MI0015888	hsa-miR-4278	C-301845-00	0.76	-0.11	0.905	CV1
100500818	MI0016602	hsa-miR-3945	C-301629-00	0.76	-0.11	0.8	CV1
	MI0000297	hsa-miR-220a	C-300577-05	0.76	-0.11	1.005	CV1
406889	MI0000068	hsa-let-7f-2*	C-301140-01	0.75	-0.15	1.14	CV1
406959	MI0000273	hsa-miR-183	C-300559-07	0.75	-0.15	0.96	CV1
442908	MI0000802	hsa-miR-340	C-301081-01	0.75	-0.15	0.74	CV1
693208	MI0003637	hsa-miR-623	C-300949-01	0.75	-0.15	0.765	CV2
693218	MI0003648	hsa-miR-633	C-300960-01	0.75	-0.15	0.665	CV2
100126327	MI0005760	hsa-miR-938	C-301267-01	0.75	-0.15	0.79	CV1
100126338	MI0005759	hsa-miR-937	C-301266-01	0.75	-0.15	0.915	CV1
100302233	MI0006405	hsa-miR-1268	C-301397-00	0.75	-0.15	0.92	CV1
100302273	MI0006388	hsa-miR-1254	C-301380-00	0.75	-0.15	0.81	CV1
100422970	MI0014254	hsa-miR-1273d	C-301777-00	0.75	-0.15	0.99	CV1
406912	MI0000470	hsa-miR-125b-2*	C-301061-01	0.74	-0.19	1	CV1
406928	MI0000454	hsa-miR-137	C-300604-07	0.74	-0.19	0.815	CV1
406935	MI0000459	hsa-miR-143	C-300611-05	0.74	-0.19	1.075	CV1
406954	MI0000269	hsa-miR-181a-2*	C-301202-01	0.74	-0.19	1.07	CV1
407002	MI0000296	hsa-miR-219-1-3p	C-301208-01	0.74	-0.19	0.75	CV1
407009	MI0000301	hsa-miR-224	C-300581-07	0.74	-0.19	0.805	CV1
407035	MI0000089	hsa-miR-31	C-300507-05	0.74	-0.19	0.865	CV1
407055	MI0000101	hsa-miR-99a*	C-301031-01	0.74	-0.19	1.01	CV1
442899	MI0000824	hsa-miR-325	C-300710-05	0.74	-0.19	0.92	CV1
574455	MI0003137	hsa-miR-193b	C-300764-05	0.74	-0.19	0.695	CV2
619556	MI0003513	hsa-miR-455-3p	C-301172-01	0.74	-0.19	1	CV1
664614	MI0003516	hsa-miR-545*	C-301182-01	0.74	-0.19	1.01	CV1
693136	MI0003575	hsa-miR-551b	C-300887-01	0.74	-0.19	0.91	CV1
693171	MI0003594	hsa-miR-586	C-300906-01	0.74	-0.19	0.855	CV1
100126321	MI0005714	hsa-miR-922	C-301257-01	0.74	-0.19	0.92	CV1
100126334	MI0005560	hsa-miR-885-3p	C-301244-01	0.74	-0.19	0.75	CV1
100302150	MI0003780	hsa-miR-1296	C-301310-00	0.74	-0.19	0.78	CV1
100302219	MI0006380	hsa-miR-1245	C-301372-00	0.74	-0.19	1.07	CV1
100302232	MI0006313	hsa-miR-1226*	C-301283-01	0.74	-0.19	0.915	CV1
100313777	MI0003933	hsa-miR-670	C-301638-00	0.74	-0.19	1.19	CV1
100313824	MI0006336	hsa-miR-663b	C-301330-00	0.74	-0.19	0.965	CV1
100313843	MI0012488	hsa-miR-711	C-301485-00	0.74	-0.19	0.965	CV1
100422959	MI0015874	hsa-miR-4268	C-301831-00	0.74	-0.19	1.145	CV1
100422963	MI0015899	hsa-miR-4290	C-301856-00	0.74	-0.19	0.835	CV1
100422966	MI0015886	hsa-miR-4277	C-301843-00	0.74	-0.19	0.97	CV1
100422983	MI0015846	hsa-miR-4314	C-301802-00	0.74	-0.19	0.58	CV2
100422985	MI0015971	hsa-miR-1184	C-301862-00	0.74	-0.19	1.07	CV1
100500839	MI0016087	hsa-miR-3686	C-301572-00	0.74	-0.19	0.845	CV1
407006	MI0000298	hsa-miR-221	C-300578-05	0.73	-0.22	0.95	CV1
494323	MI0000760	hsa-miR-361-5p	C-300663-05	0.73	-0.22	0.825	CV1
574496	MI0003178	hsa-miR-519a	C-300835-05	0.73	-0.22	0.79	CV1
574504	MI0003186	hsa-miR-502-5p	C-300840-05	0.73	-0.22	0.795	CV1
574513	MI0003195	hsa-miR-508-5p	C-301171-01	0.73	-0.22	0.91	CV1
574516	MI0003198	hsa-miR-514	C-300851-07	0.73	-0.22	0.72	CV2
100126350	MI0005755	hsa-miR-933	C-301262-01	0.73	-0.22	0.64	CV2
100302211	MI0006335	hsa-miR-1203	C-301329-00	0.73	-0.22	0.985	CV1
100500864	MI0016439	hsa-miR-3929	C-301616-00	0.73	-0.22	0.98	CV1
100500885	MI0016433	hsa-miR-3925	C-301609-00	0.73	-0.22	0.925	CV1
406881	MI0000060	hsa-let-7a*	C-301142-01	0.72	-0.26	0.795	CV1
406963	MI0000274	hsa-miR-187*	C-301040-01	0.72	-0.26	1.17	CV1
406967	MI0000234	hsa-miR-192	C-300528-03	0.72	-0.26	0.87	CV1
407031	MI0000736	hsa-miR-30c-1*	C-301199-01	0.72	-0.26	0.635	CV2
442907	MI0000815	hsa-miR-339-3p	C-301185-01	0.72	-0.26	0.96	CV1
693199	MI0003627	hsa-miR-614	C-300939-01	0.72	-0.26	0.94	CV1
768212	MI0003757	hsa-miR-758	C-300999-01	0.72	-0.26	1.185	CV1
100302119	MI0007259	hsa-miR-1538	C-301451-00	0.72	-0.26	1.015	CV1
100302234	MI0006442	hsa-miR-664*	C-301431-00	0.72	-0.26	1.015	CV1
100302288	MI0006420	hsa-miR-548p	C-301412-00	0.72	-0.26	0.87	CV1
100422850	MI0014174	hsa-miR-548v	C-301693-00	0.72	-0.26	1.005	CV1
100422853	MI0014224	hsa-miR-3182	C-301743-00	0.72	-0.26	0.795	CV1
100422901	MI0014156	hsa-miR-3135	C-301674-00	0.72	-0.26	0.905	CV1
100422974	MI0014212	hsa-miR-3178	C-301731-00	0.72	-0.26	1.015	CV1
100500805	MI0015997	hsa-miR-3607-5p	C-301501-00	0.72	-0.26	0.84	CV1
100500808	MI0016423	hsa-miR-3917	C-301599-00	0.72	-0.26	0.955	CV1
100500841	MI0016079	hsa-miR-3678-5p	C-301560-00	0.72	-0.26	0.82	CV1
100500870	MI0016434	hsa-miR-3926	C-301610-00	0.72	-0.26	0.835	CV1
100500903	MI0016417	hsa-miR-3913	C-301593-00	0.72	-0.26	0.955	CV1
406921	MI0000449	hsa-miR-132*	C-301052-01	0.71	-0.3	0.575	CV2
406935	MI0000459	hsa-miR-143*	C-301057-01	0.71	-0.3	0.88	CV1
406953	MI0000072	hsa-miR-18a*	C-300855-05	0.71	-0.3	0.765	CV1
406960	MI0000481	hsa-miR-184	C-300635-03	0.71	-0.3	0.675	CV2
442918	MI0000781	hsa-miR-373	C-300680-03	0.71	-0.3	0.875	CV1
574476	MI0003158	hsa-miR-520c-3p	C-300803-05	0.71	-0.3	0.92	CV1
574489	MI0003171	hsa-miR-518d-5p	C-301100-01	0.71	-0.3	0.91	CV1
100302229	MI0006385	hsa-miR-1250	C-301377-00	0.71	-0.3	0.665	CV2
100302258	MI0007074	hsa-miR-1469	C-301447-00	0.71	-0.3	0.84	CV1
100422962	MI0015885	hsa-miR-4281	C-301842-00	0.71	-0.3	0.82	CV1
100500844	MI0016065	hsa-miR-3664	C-301544-00	0.71	-0.3	0.87	CV1
406896	MI0000108	hsa-miR-103-2*	C-301298-00	0.7	-0.34	1.05	CV1
406915	MI0000447	hsa-miR-128	C-300597-07	0.7	-0.34	1.095	CV1
406924	MI0000474	hsa-miR-134	C-300628-05	0.7	-0.34	0.9	CV1
406940	MI0000253	hsa-miR-148a*	C-301205-01	0.7	-0.34	0.86	CV1
406969	MI0000488	hsa-miR-194	C-300641-05	0.7	-0.34	0.975	CV1
406976	MI0000242	hsa-miR-199a-3p	C-300535-05	0.7	-0.34	1.24	CV1
407049	MI0000094	hsa-miR-92a-2*	C-301137-01	0.7	-0.34	0.83	CV1
442915	MI0000778	hsa-miR-370	C-300676-05	0.7	-0.34	0.85	CV1
554212	MI0001637	hsa-miR-448	C-300721-05	0.7	-0.34	0.645	CV2
574032	MI0001519	hsa-miR-20b*	C-301174-01	0.7	-0.34	0.795	CV1
574471	MI0003153	hsa-miR-523	C-300794-05	0.7	-0.34	1.105	CV1
574477	MI0003159	hsa-miR-518c*	C-300804-03	0.7	-0.34	0.835	CV1
100302116	MI0006401	hsa-miR-1265	C-301393-00	0.7	-0.34	0.965	CV1
100422830	MI0014202	hsa-miR-3171	C-301721-00	0.7	-0.34	0.915	CV1
100422869	MI0014179	hsa-miR-3152	C-301698-00	0.7	-0.34	0.875	CV1
100422898	MI0015863	hsa-miR-4255	C-301819-00	0.7	-0.34	1.19	CV1
100422933	MI0014154	hsa-miR-378b	C-301672-00	0.7	-0.34	0.7	CV2
100423015	MI0015898	hsa-miR-4289	C-301855-00	0.7	-0.34	0.66	CV2
100500828	MI0016009	hsa-miR-3619	C-301515-00	0.7	-0.34	0.64	CV2
100500865	MI0016592	hsa-miR-3936	C-301619-00	0.7	-0.34	0.645	CV2
100500896	MI0016067	hsa-miR-3666	C-301546-00	0.7	-0.34	0.89	CV1
	MI0005527	hsa-miR-886-3p	C-301215-01	0.7	-0.34	0.715	CV2
574412	MI0001733	hsa-miR-452	C-300735-07	0.69	-0.37	0.725	CV2
619555	MI0002471	hsa-miR-487a	C-300747-03	0.69	-0.37	0.9	CV1
100126323	MI0005716	hsa-miR-924	C-301259-01	0.69	-0.37	1.07	CV1
100302200	MI0006437	hsa-miR-1280	C-301429-00	0.69	-0.37	0.93	CV1
100422828	MI0015895	hsa-miR-4287	C-301852-00	0.69	-0.37	1.02	CV1
100422861	MI0015836	hsa-miR-4306	C-301792-00	0.69	-0.37	0.735	CV1
100422876	MI0014175	hsa-miR-3148	C-301694-00	0.69	-0.37	0.745	CV1
407004	MI0000078	hsa-miR-22	C-300493-03	0.68	-0.41	0.835	CV1
407030	MI0000441	hsa-miR-30b	C-300590-03	0.68	-0.41	0.64	CV2
494323	MI0000760	hsa-miR-361-3p	C-301157-01	0.68	-0.41	0.69	CV2
574467	MI0003149	hsa-miR-520a-5p	C-300787-03	0.68	-0.41	0.86	CV1
574494	MI0003176	hsa-miR-521	C-300814-03	0.68	-0.41	0.865	CV1
619554	MI0002470	hsa-miR-486-3p	C-301211-01	0.68	-0.41	0.56	CV2
693152	MI0003573	hsa-miR-567	C-300885-01	0.68	-0.41	0.8	CV1
693159	MI0003581	hsa-miR-574-3p	C-300893-03	0.68	-0.41	0.59	CV2
693162	MI0003584	hsa-miR-577	C-300896-01	0.68	-0.41	0.965	CV1
693196	MI0003624	hsa-miR-611	C-300936-01	0.68	-0.41	1.07	CV1
100126311	MI0005544	hsa-miR-147b	C-301239-01	0.68	-0.41	0.74	CV2
100302217	MI0008195	hsa-miR-1827	C-301445-00	0.68	-0.41	0.695	CV2
100313839	MI0010633	hsa-miR-2114	C-301489-00	0.68	-0.41	0.78	CV1
100422858	MI0015891	hsa-miR-4285	C-301848-00	0.68	-0.41	0.965	CV1
100422925	MI0015851	hsa-miR-4322	C-301807-00	0.68	-0.41	0.62	CV2
100422926	MI0014160	hsa-miR-3137	C-301678-00	0.68	-0.41	1	CV1
100422955	MI0015881	hsa-miR-4273	C-301838-00	0.68	-0.41	0.77	CV1
100500827	MI0016004	hsa-miR-3614-3p	C-301508-00	0.68	-0.41	0.7	CV2
406888	MI0000067	hsa-let-7f-1*	C-301204-01	0.67	-0.45	0.895	CV1
407053	MI0000098	hsa-miR-96*	C-301206-01	0.67	-0.45	0.795	CV1
442901	MI0000804	hsa-miR-328	C-300695-03	0.67	-0.45	0.955	CV1
693175	MI0003602	hsa-miR-590-5p	C-300914-01	0.67	-0.45	0.985	CV1
724031	MI0003669	hsa-miR-661	C-300981-01	0.67	-0.45	0.76	CV1
100126325	MI0005757	hsa-miR-935	C-301264-01	0.67	-0.45	0.91	CV1
100302221	MI0006353	hsa-miR-1291	C-301345-00	0.67	-0.45	0.825	CV1
100422873	MI0015824	hsa-miR-4297	C-301780-00	0.67	-0.45	0.52	CV2
100422954	MI0015837	hsa-miR-4309	C-301793-00	0.67	-0.45	0.75	CV1
100500888	MI0016597	hsa-miR-3940	C-301624-00	0.67	-0.45	0.945	CV1
406911	MI0000446	hsa-miR-125b-1*	C-301050-01	0.66	-0.49	1.07	CV1
406942	MI0000479	hsa-miR-150	C-300632-03	0.66	-0.49	0.935	CV1
406946	MI0000480	hsa-miR-154	C-300633-03	0.66	-0.49	0.87	CV1
406964	MI0000484	hsa-miR-188-3p	C-301190-01	0.66	-0.49	0.79	CV1
407031	MI0000736	hsa-miR-30c	C-300542-05	0.66	-0.49	0.61	CV2
407054	MI0000100	hsa-miR-98	C-300515-05	0.66	-0.49	0.75	CV2
442911	MI0000826	hsa-miR-346	C-300712-03	0.66	-0.49	0.67	CV2
574461	MI0003143	hsa-miR-520e	C-300772-03	0.66	-0.49	0.775	CV1
574490	MI0003172	hsa-miR-516b	C-300820-05	0.66	-0.49	0.68	CV2
574498	MI0003180	hsa-miR-516-3p	C-300823-03	0.66	-0.49	0.9	CV1
574514	MI0003196	hsa-miR-509-5p	C-301166-01	0.66	-0.49	0.78	CV1
574514	MI0003196	hsa-miR-509-3p	C-300849-07	0.66	-0.49	0.72	CV2
693133	MI0003600	hsa-miR-550	C-301118-01	0.66	-0.49	0.855	CV1
693135	MI0003556	hsa-miR-551a	C-300868-01	0.66	-0.49	1.015	CV1
693148	MI0003569	hsa-miR-563	C-300881-01	0.66	-0.49	0.775	CV1
693185	MI0003613	hsa-miR-600	C-300925-01	0.66	-0.49	1.15	CV1
693224	MI0003654	hsa-miR-639	C-300966-01	0.66	-0.49	0.695	CV2
724022	MI0003667	hsa-miR-652	C-300979-03	0.66	-0.49	0.79	CV1
100126334	MI0005560	hsa-miR-885-5p	C-301243-01	0.66	-0.49	0.93	CV1
100302122	MI0006276	hsa-miR-1183	C-301324-00	0.66	-0.49	0.755	CV1
100302171	MI0006652	hsa-miR-1321	C-301435-00	0.66	-0.49	0.85	CV1
100302227	MI0006362	hsa-miR-1302	C-301354-00	0.66	-0.49	0.845	CV1
100313841	MI0010637	hsa-miR-548q	C-301493-00	0.66	-0.49	0.955	CV1
100422911	MI0015903	hsa-miR-500b	C-301860-00	0.66	-0.49	0.78	CV1
100422973	MI0014200	hsa-miR-3169	C-301719-00	0.66	-0.49	0.75	CV1
100422980	MI0015853	hsa-miR-4323	C-301809-00	0.66	-0.49	1.07	CV1
100423016	MI0014188	hsa-miR-3159	C-301707-00	0.66	-0.49	0.71	CV2
100423039	MI0014152	hsa-miR-3132	C-301670-00	0.66	-0.49	0.815	CV1
100500825	MI0016061	hsa-miR-3660	C-301539-00	0.66	-0.49	0.8	CV1
100500827	MI0016004	hsa-miR-3614-5p	C-301509-00	0.66	-0.49	0.865	CV1
100500881	MI0016089	hsa-miR-3688	C-301574-00	0.66	-0.49	0.835	CV1
100500912	MI0016075	hsa-miR-3674	C-301555-00	0.66	-0.49	1.05	CV1
	MI0009985	hsa-miR-1975	C-301472-00	0.66	-0.49	0.905	CV1
	MI0009984	hsa-miR-1974	C-301471-00	0.66	-0.49	0.99	CV1
406917	MI0000252	hsa-miR-129*	C-301201-01	0.65	-0.52	0.715	CV1
406933	MI0000457	hsa-miR-141	C-300608-03	0.65	-0.52	0.8	CV1
574451	MI0003133	hsa-miR-432	C-300759-03	0.65	-0.52	0.575	CV2
574501	MI0003183	hsa-miR-499-3p	C-301106-01	0.65	-0.52	0.605	CV2
100422991	MI0014197	hsa-miR-1260b	C-301716-00	0.65	-0.52	0.905	CV1
100423011	MI0014161	hsa-miR-3138	C-301679-00	0.65	-0.52	0.8	CV1
100500862	MI0016048	hsa-miR-3648	C-301526-00	0.65	-0.52	0.88	CV1
406891	MI0000434	hsa-let-7i*	C-301044-01	0.64	-0.56	0.63	CV2
406914	MI0000472	hsa-miR-127-5p	C-301062-01	0.64	-0.56	0.81	CV1
406931	MI0000261	hsa-miR-139-3p	C-301036-01	0.64	-0.56	1.065	CV1
406940	MI0000253	hsa-miR-148a	C-300540-05	0.64	-0.56	1.065	CV1
406948	MI0000069	hsa-miR-15a*	C-301018-01	0.64	-0.56	0.885	CV1
406961	MI0000482	hsa-miR-185	C-300636-07	0.64	-0.56	0.705	CV2
406966	MI0000465	hsa-miR-191	C-300617-05	0.64	-0.56	1.21	CV1
406988	MI0000285	hsa-miR-205*	C-301303-00	0.64	-0.56	0.955	CV1
406999	MI0000293	hsa-miR-217	C-300572-07	0.64	-0.56	0.745	CV1
442896	MI0000774	hsa-miR-302d	C-300672-05	0.64	-0.56	0.91	CV1
494324	MI0000783	hsa-miR-375	C-300682-05	0.64	-0.56	0.785	CV1
574460	MI0003142	hsa-miR-498	C-300771-03	0.64	-0.56	0.795	CV1
574467	MI0003149	hsa-miR-520a-3p	C-300788-03	0.64	-0.56	0.825	CV1
664617	MI0003686	hsa-miR-542-5p	C-300863-05	0.64	-0.56	0.665	CV2
693173	MI0003597	hsa-miR-588	C-300909-01	0.64	-0.56	0.71	CV2
100033819	MI0005416	hsa-miR-675*	C-301306-00	0.64	-0.56	1.13	CV1
100126302	MI0005531	hsa-miR-450b-3p	C-301222-01	0.64	-0.56	0.855	CV1
100126318	MI0005568	hsa-miR-301b	C-301252-01	0.64	-0.56	1	CV1
100302281	MI0006341	hsa-miR-1208	C-301335-00	0.64	-0.56	0.755	CV2
100422900	MI0014186	hsa-miR-3158	C-301705-00	0.64	-0.56	0.795	CV2
100422936	MI0014180	hsa-miR-3153	C-301699-00	0.64	-0.56	1.095	CV1
100422964	MI0014177	hsa-miR-3150	C-301696-00	0.64	-0.56	0.735	CV2
100423008	MI0014131	hsa-miR-3118	C-301648-00	0.64	-0.56	0.775	CV2
100500815	MI0016088	hsa-miR-3687	C-301573-00	0.64	-0.56	0.93	CV1
100500883	MI0016686	hsa-miR-550b	C-301632-00	0.64	-0.56	0.725	CV2
100500918	MI0016051	hsa-miR-3651	C-301529-00	0.64	-0.56	0.975	CV1
574464	MI0003146	hsa-miR-520f	C-300779-03	0.63	-0.6	1.02	CV1
100126307	MI0005538	hsa-miR-892b	C-301229-01	0.63	-0.6	0.705	CV2
100126332	MI0005768	hsa-miR-943	C-301275-01	0.63	-0.6	0.6	CV2
100422971	MI0015842	hsa-miR-4312	C-301798-00	0.63	-0.6	0.955	CV1
406906	MI0000442	hsa-miR-122*	C-301046-01	0.62	-0.64	1	CV1
406943	MI0000462	hsa-miR-152	C-300614-05	0.62	-0.64	1.015	CV1
406967	MI0000234	hsa-miR-192*	C-301033-01	0.62	-0.64	0.655	CV2
574473	MI0003155	hsa-miR-520b	C-300797-03	0.62	-0.64	0.845	CV1
574478	MI0003160	hsa-miR-524-3p	C-300807-03	0.62	-0.64	0.71	CV1
574492	MI0003174	hsa-miR-517c	C-300832-03	0.62	-0.64	0.79	CV1
693123	MI0003673	hsa-miR-449b*	C-301302-00	0.62	-0.64	0.99	CV1
693132	MI0003679	hsa-miR-549	C-300991-01	0.62	-0.64	1.005	CV1
693143	MI0003564	hsa-miR-558	C-300876-01	0.62	-0.64	0.81	CV1
693211	MI0003640	hsa-miR-626	C-300952-01	0.62	-0.64	0.705	CV2
100126343	MI0005532	hsa-miR-874	C-301223-01	0.62	-0.64	0.73	CV2
100302170	MI0006339	hsa-miR-1206	C-301332-00	0.62	-0.64	0.99	CV1
100302222	MI0008332	hsa-miR-1911	C-301459-00	0.62	-0.64	1.105	CV1
100313923	MI0003823	hsa-miR-449c*	C-301487-00	0.62	-0.64	0.85	CV1
100422904	MI0014238	hsa-miR-3193	C-301759-00	0.62	-0.64	0.76	CV1
100423009	MI0015901	hsa-miR-4329	C-301858-00	0.62	-0.64	0.88	CV1
100500851	MI0016424	hsa-miR-3918	C-301600-00	0.62	-0.64	0.65	CV2
	MI0006427	hsa-miR-1274b	C-301419-00	0.62	-0.64	0.9	CV1
406982	MI0000076	hsa-miR-20a*	C-301022-01	0.61	-0.67	0.99	CV1
100302178	MI0006357	hsa-miR-1295	C-301349-00	0.61	-0.67	0.555	CV2
100423025	MI0014246	hsa-miR-3198	C-301767-00	0.61	-0.67	0.745	CV2
406919	MI0000448	hsa-miR-130a	C-300598-03	0.6	-0.71	1.07	CV1
406958	MI0000272	hsa-miR-182	C-300557-07	0.6	-0.71	0.95	CV1
406991	MI0000077	hsa-miR-21*	C-301023-01	0.6	-0.71	0.725	CV2
442904	MI0000816	hsa-miR-335*	C-301161-01	0.6	-0.71	0.855	CV1
442917	MI0000780	hsa-miR-372	C-300678-03	0.6	-0.71	0.875	CV1
574444	MI0003126	hsa-miR-491-5p	C-300751-05	0.6	-0.71	0.595	CV2
574455	MI0003137	hsa-miR-193b*	C-301093-01	0.6	-0.71	0.515	CV2
574469	MI0003151	hsa-miR-519b-3p	C-300791-05	0.6	-0.71	0.71	CV1
574502	MI0003184	hsa-miR-500*	C-300838-05	0.6	-0.71	0.87	CV1
693142	MI0003563	hsa-miR-557	C-300875-01	0.6	-0.71	0.815	CV1
724032	MI0003670	hsa-miR-662	C-300982-01	0.6	-0.71	0.885	CV1
100302174	MI0006444	hsa-miR-1307	C-301434-00	0.6	-0.71	0.805	CV1
100302201	MI0006318	hsa-miR-1228*	C-301287-01	0.6	-0.71	0.865	CV1
100422824	MI0014145	hsa-miR-3128	C-301663-00	0.6	-0.71	0.865	CV1
100422867	MI0015825	hsa-miR-378c	C-301781-00	0.6	-0.71	0.885	CV1
100422924	MI0015834	hsa-miR-4303	C-301790-00	0.6	-0.71	0.8	CV1
100422930	MI0015902	hsa-miR-4330	C-301859-00	0.6	-0.71	0.82	CV1
100422972	MI0014223	hsa-miR-3181	C-301742-00	0.6	-0.71	0.815	CV1
100422993	MI0014147	hsa-miR-3130-3p	C-301665-00	0.6	-0.71	1.01	CV1
100423012	MI0014211	hsa-miR-3177	C-301730-00	0.6	-0.71	0.93	CV1
100423027	MI0015870	hsa-miR-4266	C-301826-00	0.6	-0.71	0.87	CV1
100423032	MI0014137	hsa-miR-3121	C-301654-00	0.6	-0.71	0.785	CV1
100500833	MI0016053	hsa-miR-3653	C-301531-00	0.6	-0.71	0.66	CV2
100500905	MI0016062	hsa-miR-3661	C-301540-00	0.6	-0.71	0.6	CV2
407037	MI0000542	hsa-miR-320a	C-300645-05	0.59	-0.75	0.78	CV1
100126320	MI0005712	hsa-miR-920	C-301255-01	0.59	-0.75	0.88	CV1
100422865	MI0015849	hsa-miR-4320	C-301805-00	0.59	-0.75	1.065	CV1
406892	MI0000102	hsa-miR-100	C-300517-03	0.58	-0.79	0.795	CV1
406932	MI0000456	hsa-miR-140-3p	C-301055-01	0.58	-0.79	1.09	CV1
406966	MI0000465	hsa-miR-191*	C-300726-03	0.58	-0.79	0.905	CV1
406997	MI0000291	hsa-miR-215	C-300570-05	0.58	-0.79	0.755	CV2
442891	MI0000810	hsa-miR-135b	C-300701-07	0.58	-0.79	0.855	CV1
574478	MI0003160	hsa-miR-524-5p	C-300806-03	0.58	-0.79	1.055	CV1
693140	MI0003561	hsa-miR-555	C-300873-01	0.58	-0.79	0.85	CV1
693222	MI0003652	hsa-miR-637	C-300964-01	0.58	-0.79	0.555	CV2
100302117	MI0003776	hsa-miR-320b	C-301308-00	0.58	-0.79	0.745	CV2
100422881	MI0014201	hsa-miR-3170	C-301720-00	0.58	-0.79	0.61	CV2
100422909	MI0015822	hsa-miR-4295	C-301778-00	0.58	-0.79	0.825	CV1
100422929	MI0015868	hsa-miR-4261	C-301824-00	0.58	-0.79	0.66	CV2
100422952	MI0015879	hsa-miR-4271	C-301836-00	0.58	-0.79	0.95	CV1
100500849	MI0016422	hsa-miR-3916	C-301598-00	0.58	-0.79	0.695	CV2
406897	MI0000111	hsa-miR-105*	C-301195-01	0.57	-0.82	0.805	CV1
407012	MI0000080	hsa-miR-24-1*	C-300495-07	0.57	-0.82	1.025	CV1
442906	MI0000814	hsa-miR-338-5p	C-301088-01	0.57	-0.82	0.795	CV1
442918	MI0000781	hsa-miR-373*	C-300679-03	0.57	-0.82	0.91	CV1
574482	MI0003164	hsa-miR-520d-3p	C-300816-05	0.57	-0.82	0.82	CV1
574495	MI0003177	hsa-miR-522	C-300834-05	0.57	-0.82	0.62	CV2
619554	MI0002470	hsa-miR-486-5p	C-300746-03	0.57	-0.82	0.785	CV2
100126302	MI0005531	hsa-miR-450b-5p	C-301221-01	0.57	-0.82	0.87	CV1
100126351	MI0005761	hsa-miR-939	C-301268-01	0.57	-0.82	0.89	CV1
100302184	MI0006408	hsa-miR-1272	C-301400-00	0.57	-0.82	0.67	CV2
100422831	MI0015978	hsa-miR-1302	C-301869-00	0.57	-0.82	0.785	CV1
100422968	MI0015861	hsa-miR-4251	C-301817-00	0.57	-0.82	0.635	CV2
100422993	MI0014147	hsa-miR-3130-5p	C-301666-00	0.57	-0.82	0.87	CV1
100500829	MI0016600	hsa-miR-3943	C-301627-00	0.57	-0.82	0.83	CV1
406931	MI0000261	hsa-miR-139-5p	C-300544-05	0.56	-0.86	1.21	CV1
406934	MI0000458	hsa-miR-142-3p	C-300610-03	0.56	-0.86	0.83	CV1
406936	MI0000460	hsa-miR-144*	C-301058-01	0.56	-0.86	0.78	CV1
406976	MI0000242	hsa-miR-199a-5p	C-300533-03	0.56	-0.86	0.985	CV1
406983	MI0000737	hsa-miR-200a	C-300651-05	0.56	-0.86	0.8	CV1
407018	MI0000085	hsa-miR-27a*	C-301028-01	0.56	-0.86	0.7	CV1
407055	MI0000101	hsa-miR-99a	C-300516-03	0.56	-0.86	0.84	CV1
442902	MI0000803	hsa-miR-330-5p	C-301082-01	0.56	-0.86	0.835	CV1
442916	MI0000779	hsa-miR-371-3p	C-300677-05	0.56	-0.86	0.645	CV2
574038	MI0001721	hsa-miR-431	C-300729-03	0.56	-0.86	0.685	CV2
574472	MI0003154	hsa-miR-518f	C-300796-05	0.56	-0.86	0.9	CV1
100302143	MI0006383	hsa-miR-1248	C-301375-00	0.56	-0.86	1.055	CV1
100302201	MI0006318	hsa-miR-1228	C-301286-01	0.56	-0.86	1	CV1
100302263	MI0008329	hsa-miR-1908	C-301455-00	0.56	-0.86	0.775	CV1
100500857	MI0016596	hsa-miR-3939	C-301623-00	0.56	-0.86	0.86	CV1
	MI0005117	hsa-miR-768-5p	C-301012-01	0.56	-0.86	0.93	CV1
406984	MI0000342	hsa-miR-200b	C-300582-07	0.55	-0.9	0.97	CV1
442893	MI0000809	hsa-miR-151-5p	C-301086-01	0.55	-0.9	1.03	CV1
494335	MI0001445	hsa-miR-423-5p	C-301089-01	0.55	-0.9	0.585	CV2
574477	MI0003159	hsa-miR-518c	C-300805-05	0.55	-0.9	1.045	CV1
693235	MI0003560	hsa-miR-92b*	C-301110-01	0.55	-0.9	0.69	CV2
724028	MI0003682	hsa-miR-658	C-300993-01	0.55	-0.9	0.98	CV1
100302224	MI0010629	hsa-miR-2110	C-301480-00	0.55	-0.9	0.715	CV1
100302236	MI0006394	hsa-miR-1260	C-301386-00	0.55	-0.9	0.845	CV2
100422847	MI0014251	hsa-miR-514b-5p	C-301773-00	0.55	-0.9	0.82	CV1
100422918	MI0014198	hsa-miR-3167	C-301717-00	0.55	-0.9	1.005	CV1
100423000	MI0014191	hsa-miR-3161	C-301710-00	0.55	-0.9	0.79	CV1
100500853	MI0015995	hsa-miR-3605-3p	C-301497-00	0.55	-0.9	0.825	CV1
406918	MI0000473	hsa-miR-129-3p	C-301063-01	0.54	-0.94	0.775	CV1
407023	MI0000744	hsa-miR-299-3p	C-300656-03	0.54	-0.94	1.13	CV1
442892	MI0000811	hsa-miR-148b	C-300702-03	0.54	-0.94	0.775	CV1
494329	MI0000788	hsa-miR-380*	C-300688-03	0.54	-0.94	0.65	CV2
574448	MI0003130	hsa-miR-202*	C-300755-07	0.54	-0.94	0.7	CV2
574458	MI0003140	hsa-miR-512-3p	C-300769-03	0.54	-0.94	1.035	CV1
574466	MI0003148	hsa-miR-519c-3p	C-300786-03	0.54	-0.94	0.735	CV1
574482	MI0003164	hsa-miR-520d-5p	C-300815-05	0.54	-0.94	0.77	CV1
574509	MI0003191	hsa-miR-513a-3p	C-301147-01	0.54	-0.94	0.925	CV1
693163	MI0003585	hsa-miR-578	C-300897-01	0.54	-0.94	0.71	CV2
693174	MI0003599	hsa-miR-589	C-301117-01	0.54	-0.94	1.005	CV1
693193	MI0003621	hsa-miR-608	C-300933-01	0.54	-0.94	0.635	CV2
100126314	MI0005561	hsa-miR-877	C-301279-01	0.54	-0.94	0.88	CV2
100126324	MI0005756	hsa-miR-934	C-301263-01	0.54	-0.94	0.93	CV1
100302175	MI0006340	hsa-miR-1207-5p	C-301333-00	0.54	-0.94	0.6	CV2
100422863	MI0015869	hsa-miR-4265	C-301825-00	0.54	-0.94	0.6	CV2
100422870	MI0014214	hsa-miR-3180-3p	C-301734-00	0.54	-0.94	0.9	CV1
100422948	MI0015893	hsa-miR-4284	C-301850-00	0.54	-0.94	0.63	CV2
100423041	MI0015823	hsa-miR-4296	C-301779-00	0.54	-0.94	0.625	CV2
100423042	MI0015882	hsa-miR-4276	C-301839-00	0.54	-0.94	0.925	CV1
100500911	MI0016601	hsa-miR-3944	C-301628-00	0.54	-0.94	0.885	CV1
	MI0006333	hsa-miR-1201	C-301327-00	0.54	-0.94	0.91	CV1
407048	MI0000093	hsa-miR-92a-1*	C-301030-01	0.53	-0.97	0.595	CV2
574450	MI0003132	hsa-miR-493*	C-300758-03	0.53	-0.97	0.85	CV1
693120	MI0003646	hsa-miR-33b*	C-301130-01	0.53	-0.97	1.01	CV1
100302144	MI0008333	hsa-miR-1912	C-301461-00	0.53	-0.97	0.895	CV1
100302193	MI0006389	hsa-miR-1255a	C-301381-00	0.53	-0.97	1	CV1
100500917	MI0016081	hsa-miR-3680*	C-301564-00	0.53	-0.97	0.59	CV2
406907	MI0000443	hsa-miR-124*	C-301047-01	0.52	-1.01	0.885	CV1
406958	MI0000272	hsa-miR-182*	C-300558-05	0.52	-1.01	0.88	CV1
407019	MI0000440	hsa-miR-27b*	C-301154-01	0.52	-1.01	0.84	CV1
407026	MI0000735	hsa-miR-29c*	C-301179-01	0.52	-1.01	0.855	CV1
574030	MI0000762	hsa-miR-362-5p	C-300664-05	0.52	-1.01	0.625	CV2
574452	MI0003134	hsa-miR-494	C-300761-05	0.52	-1.01	0.875	CV1
574463	MI0003145	hsa-miR-519e	C-300778-05	0.52	-1.01	0.7	CV2
574479	MI0003161	hsa-miR-517a	C-300811-05	0.52	-1.01	0.825	CV1
619552	MI0002467	hsa-miR-483-3p	C-300742-05	0.52	-1.01	0.89	CV1
723778	MI0003665	hsa-miR-650	C-300977-01	0.52	-1.01	0.61	CV2
724024	MI0003676	hsa-miR-654-5p	C-300988-01	0.52	-1.01	0.525	CV2
100302129	MI0008336	hsa-miR-1915*	C-301466-00	0.52	-1.01	0.795	CV1
100302243	MI0009982	hsa-miR-1972	C-301469-00	0.52	-1.01	0.71	CV2
100302259	MI0006334	hsa-miR-1202	C-301328-00	0.52	-1.01	0.925	CV1
100422839	MI0014134	hsa-miR-3119	C-301651-00	0.52	-1.01	0.84	CV1
100422944	MI0014229	hsa-miR-3186-5p	C-301749-00	0.52	-1.01	0.83	CV1
100422975	MI0015864	hsa-miR-4252	C-301820-00	0.52	-1.01	1.19	CV1
100422988	MI0014184	hsa-miR-3156	C-301703-00	0.52	-1.01	0.95	CV1
100422994	MI0015871	hsa-miR-4267	C-301827-00	0.52	-1.01	0.64	CV2
100500877	MI0016430	hsa-miR-3923	C-301606-00	0.52	-1.01	0.54	CV2
442891	MI0000810	hsa-miR-135b*	C-301200-01	0.51	-1.05	0.65	CV2
100302137	MI0008335	hsa-miR-1914*	C-301464-00	0.51	-1.05	0.975	CV1
100422912	MI0014249	hsa-miR-3200-5p	C-301770-00	0.51	-1.05	0.85	CV1
100422990	MI0014155	hsa-miR-3134	C-301673-00	0.51	-1.05	0.7	CV2
406986	MI0000283	hsa-miR-203	C-300562-03	0.5	-1.09	0.785	CV1
407053	MI0000098	hsa-miR-96	C-300514-07	0.5	-1.09	0.895	CV1
407056	MI0000746	hsa-miR-99b*	C-301075-01	0.5	-1.09	0.825	CV1
574444	MI0003126	hsa-miR-491-3p	C-301091-01	0.5	-1.09	0.645	CV2
574462	MI0003144	hsa-miR-515-3p	C-300775-05	0.5	-1.09	0.9	CV1
574513	MI0003195	hsa-miR-508-3p	C-300848-05	0.5	-1.09	0.88	CV1
693121	MI0003675	hsa-miR-411	C-300987-01	0.5	-1.09	0.93	CV1
693209	MI0003638	hsa-miR-624*	C-300950-01	0.5	-1.09	0.79	CV1
100033819	MI0005416	hsa-miR-675	C-301015-03	0.5	-1.09	0.77	CV1
100126355	MI0000767	hsa-miR-365	C-300666-03	0.5	-1.09	0.79	CV2
100302283	MI0006316	hsa-miR-1227	C-301285-01	0.5	-1.09	0.8	CV2
100313806	MI0006435	hsa-miR-1255b	C-301427-00	0.5	-1.09	0.925	CV1
100422889	MI0014239	hsa-miR-3194	C-301760-00	0.5	-1.09	0.935	CV1
100422928	MI0014144	hsa-miR-3127	C-301662-00	0.5	-1.09	0.605	CV2
100423030	MI0014143	hsa-miR-3126-5p	C-301661-00	0.5	-1.09	0.685	CV2
100423034	MI0014247	hsa-miR-3199	C-301768-00	0.5	-1.09	0.81	CV1
100302138	MI0006433	hsa-miR-1292	C-301425-00	0.49	-1.12	0.68	CV2
100302161	MI0006338	hsa-miR-1205	C-301331-00	0.49	-1.12	0.955	CV1
100302238	MI0007261	hsa-miR-103-as	C-301453-00	0.49	-1.12	0.725	CV2
100422915	MI0014228	hsa-miR-3065-3p	C-301748-00	0.49	-1.12	0.775	CV1
100500860	MI0016008	hsa-miR-3618	C-301514-00	0.49	-1.12	0.735	CV2
406979	MI0000073	hsa-miR-19a	C-300488-03	0.48	-1.16	0.73	CV2
442893	MI0000809	hsa-miR-151-3p	C-300700-05	0.48	-1.16	0.785	CV1
442905	MI0000806	hsa-miR-337-3p	C-300697-05	0.48	-1.16	0.76	CV2
574483	MI0003165	hsa-miR-517b	C-300817-03	0.48	-1.16	0.78	CV1
664617	MI0003686	hsa-miR-542-3p	C-300866-03	0.48	-1.16	0.825	CV1
693170	MI0003592	hsa-miR-585	C-300904-01	0.48	-1.16	0.63	CV2
693216	MI0003645	hsa-miR-631	C-300957-01	0.48	-1.16	0.645	CV2
100126337	MI0005717	hsa-miR-509-3-5p	C-301260-01	0.48	-1.16	0.74	CV1
100302226	MI0006328	hsa-miR-1238	C-301294-01	0.48	-1.16	0.845	CV1
100422841	MI0014208	hsa-miR-3174	C-301727-00	0.48	-1.16	0.81	CV1
100423003	MI0014226	hsa-miR-3184	C-301745-00	0.48	-1.16	0.77	CV1
100500814	MI0016006	hsa-miR-3616-3p	C-301512-00	0.48	-1.16	0.605	CV2
100500822	MI0016593	hsa-miR-3937	C-301620-00	0.48	-1.16	0.865	CV1
407026	MI0000735	hsa-miR-29c	C-300650-07	0.47	-1.2	0.64	CV2
619552	MI0002467	hsa-miR-483-5p	C-301107-01	0.47	-1.2	0.64	CV2
406886	MI0000065	hsa-let-7d	C-300478-07	0.46	-1.24	0.7	CV2
406890	MI0000433	hsa-let-7g	C-300583-05	0.46	-1.24	0.56	CV2
406968	MI0000487	hsa-miR-193a-5p	C-301068-01	0.46	-1.24	0.65	CV2
442900	MI0000808	hsa-miR-326	C-300699-03	0.46	-1.24	0.78	CV1
442913	MI0000776	hsa-miR-376c	C-300674-05	0.46	-1.24	0.71	CV2
574489	MI0003171	hsa-miR-518d-3p	C-300830-03	0.46	-1.24	0.935	CV1
693151	MI0003572	hsa-miR-566	C-300884-01	0.46	-1.24	0.855	CV1
724027	MI0003681	hsa-miR-657	C-300992-01	0.46	-1.24	0.915	CV1
768215	MI0003763	hsa-miR-767-5p	C-301002-01	0.46	-1.24	0.82	CV1
100302177	MI0006406	hsa-miR-1269	C-301398-00	0.46	-1.24	0.695	CV2
100302213	MI0006274	hsa-miR-1181	C-301322-00	0.46	-1.24	0.79	CV1
100422864	MI0014159	hsa-miR-544b	C-301677-00	0.46	-1.24	0.66	CV2
100422868	MI0015878	hsa-miR-4270	C-301835-00	0.46	-1.24	0.61	CV2
100422938	MI0014166	hsa-miR-3142	C-301684-00	0.46	-1.24	0.555	CV2
406885	MI0000064	hsa-let-7c	C-300477-03	0.45	-1.27	0.72	CV2
406888	MI0000067	hsa-let-7f	C-300480-05	0.45	-1.27	0.735	CV2
494336	MI0001446	hsa-miR-424*	C-301155-01	0.45	-1.27	1.18	CV1
494337	MI0001448	hsa-miR-425*	C-300718-07	0.45	-1.27	0.905	CV1
693167	MI0003589	hsa-miR-582-5p	C-300901-01	0.45	-1.27	1.34	CV1
100422899	MI0014235	hsa-miR-3190	C-301756-00	0.45	-1.27	0.675	CV2
100422912	MI0014249	hsa-miR-3200-3p	C-301771-00	0.45	-1.27	0.55	CV2
406952	MI0000071	hsa-miR-17*	C-300486-05	0.44	-1.31	0.965	CV1
407013	MI0000081	hsa-miR-24-2*	C-301026-01	0.44	-1.31	0.925	CV1
407021	MI0000087	hsa-miR-29a	C-300504-07	0.44	-1.31	0.7	CV2
407023	MI0000744	hsa-miR-299-5p	C-300854-03	0.44	-1.31	1.01	CV1
554210	MI0001641	hsa-miR-429	C-300722-05	0.44	-1.31	0.93	CV1
693178	MI0003605	hsa-miR-593*	C-300917-01	0.44	-1.31	0.915	CV1
693206	MI0003635	hsa-miR-621	C-300947-01	0.44	-1.31	0.74	CV2
100126347	MI0005562	hsa-miR-887	C-301245-01	0.44	-1.31	0.965	CV1
100126349	MI0005713	hsa-miR-921	C-301256-01	0.44	-1.31	1.105	CV1
100302156	MI0006319	hsa-miR-1229	C-301288-01	0.44	-1.31	0.925	CV1
100302237	MI0006428	hsa-miR-1281	C-301420-00	0.44	-1.31	1.005	CV1
100422987	MI0014252	hsa-miR-3202	C-301775-00	0.44	-1.31	0.82	CV1
406985	MI0000650	hsa-miR-200c	C-300646-05	0.43	-1.35	0.93	CV1
442905	MI0000806	hsa-miR-337-5p	C-301084-01	0.43	-1.35	1.085	CV1
100500853	MI0015995	hsa-miR-3605-5p	C-301498-00	0.43	-1.35	0.75	CV1
406980	MI0000074	hsa-miR-19b	C-300489-03	0.42	-1.39	0.755	CV1
407043	MI0000263	hsa-miR-7	C-300546-07	0.42	-1.39	0.865	CV1
619553	MI0002468	hsa-miR-484	C-300743-03	0.42	-1.39	0.885	CV1
100302256	MI0006273	hsa-miR-1180	C-301321-00	0.42	-1.39	1.155	CV1
100422883	MI0015865	hsa-miR-4325	C-301821-00	0.42	-1.39	0.735	CV2
100422922	MI0015977	hsa-miR-1972	C-301868-00	0.42	-1.39	0.855	CV1
100500852	MI0016408	hsa-miR-3180	C-301583-00	0.42	-1.39	0.585	CV2
100500861	MI0016066	hsa-miR-3665	C-301545-00	0.42	-1.39	0.74	CV2
100500876	MI0016076	hsa-miR-3675-5p	C-301557-00	0.42	-1.39	0.65	CV2
100500891	MI0016591	hsa-miR-3935	C-301618-00	0.42	-1.39	0.755	CV1
406973	MI0000279	hsa-miR-196a*	C-301041-01	0.41	-1.42	0.655	CV2
574488	MI0003170	hsa-miR-518a-5p	C-301099-01	0.41	-1.42	0.76	CV2
574504	MI0003186	hsa-miR-502-3p	C-301165-01	0.41	-1.42	0.66	CV2
100423035	MI0015843	hsa-miR-4313	C-301799-00	0.41	-1.42	0.945	CV1
	MI0005527	hsa-miR-886-5p	C-301216-01	0.41	-1.42	1.04	CV1
406913	MI0000471	hsa-miR-126	C-300626-07	0.4	-1.46	0.68	CV2
407024	MI0000105	hsa-miR-29b	C-300520-05	0.4	-1.46	0.675	CV2
574038	MI0001721	hsa-miR-431*	C-301090-01	0.4	-1.46	0.79	CV2
574468	MI0003150	hsa-miR-526b	C-300789-05	0.4	-1.46	0.75	CV1
574470	MI0003152	hsa-miR-525-3p	C-300793-05	0.4	-1.46	0.73	CV2
574488	MI0003170	hsa-miR-518a-3p	C-300828-05	0.4	-1.46	0.935	CV1
100302210	MI0008330	hsa-miR-1909*	C-301457-00	0.4	-1.46	1.12	CV1
100422857	MI0015847	hsa-miR-4318	C-301803-00	0.4	-1.46	0.705	CV2
406906	MI0000442	hsa-miR-122	C-300591-05	0.39	-1.5	0.635	CV2
442907	MI0000815	hsa-miR-339-5p	C-300707-07	0.39	-1.5	0.75	CV1
100500893	MI0016064	hsa-miR-3663-3p	C-301543-00	0.39	-1.5	0.85	CV1
407022	MI0000747	hsa-miR-296-5p	C-300659-03	0.38	-1.54	0.815	CV1
407056	MI0000746	hsa-miR-99b	C-300658-03	0.38	-1.54	1.015	CV1
442898	MI0000813	hsa-miR-324-5p	C-300704-03	0.38	-1.54	0.915	CV1
693232	MI0003662	hsa-miR-647	C-300974-01	0.38	-1.54	0.71	CV2
768217	MI0003834	hsa-miR-769-5p	C-301007-01	0.38	-1.54	0.745	CV1
100302124	MI0006432	hsa-miR-1288	C-301424-00	0.38	-1.54	0.63	CV2
100313887	MI0011284	hsa-miR-2277-5p	C-301483-00	0.38	-1.54	0.695	CV2
100422879	MI0014140	hsa-miR-3124	C-301657-00	0.38	-1.54	0.715	CV2
100422957	MI0014151	hsa-miR-3131	C-301669-00	0.38	-1.54	0.795	CV1
100422986	MI0014142	hsa-miR-3125	C-301659-00	0.38	-1.54	0.95	CV1
100500876	MI0016076	hsa-miR-3675-3p	C-301556-00	0.38	-1.54	0.79	CV1
100500878	MI0016080	hsa-miR-3679-5p	C-301562-00	0.38	-1.54	0.86	CV1
406897	MI0000111	hsa-miR-105	C-300524-07	0.37	-1.57	0.965	CV1
693200	MI0003628	hsa-miR-615-3p	C-300940-03	0.37	-1.57	0.8	CV1
100422871	MI0014130	hsa-miR-3117	C-301647-00	0.37	-1.57	0.875	CV1
406891	MI0000434	hsa-let-7i	C-300584-05	0.36	-1.61	0.67	CV2
406979	MI0000073	hsa-miR-19a*	C-301020-01	0.36	-1.61	0.67	CV2
574031	MI0000764	hsa-miR-363*	C-300864-03	0.36	-1.61	0.825	CV1
574447	MI0003129	hsa-miR-146b-3p	C-301092-01	0.36	-1.61	0.835	CV1
693124	MI0003205	hsa-miR-532-3p	C-301109-01	0.36	-1.61	0.915	CV1
100126310	MI0005542	hsa-miR-876-5p	C-301235-01	0.36	-1.61	0.9	CV1
100302251	MI0003758	hsa-miR-1264	C-301307-00	0.36	-1.61	1.02	CV1
100422874	MI0015887	hsa-miR-4279	C-301844-00	0.36	-1.61	0.995	CV1
768213	MI0003760	hsa-miR-671-5p	C-301000-03	0.35	-1.65	0.9	CV1
100126333	MI0005543	hsa-miR-708	C-301238-01	0.35	-1.65	0.555	CV2
100302157	MI0003844	hsa-miR-1185	C-301317-00	0.35	-1.65	0.86	CV1
406887	MI0000066	hsa-let-7e	C-300479-05	0.34	-1.69	0.825	CV1
574448	MI0003130	hsa-miR-202	C-300756-07	0.34	-1.69	0.9	CV1
574487	MI0003169	hsa-miR-518e	C-300825-05	0.34	-1.69	0.955	CV1
100302228	MI0006396	hsa-miR-1261	C-301388-00	0.34	-1.69	0.71	CV2
100422846	MI0014194	hsa-miR-3164	C-301713-00	0.34	-1.69	0.83	CV1
100422960	MI0014213	hsa-miR-3179	C-301732-00	0.34	-1.69	0.68	CV2
406914	MI0000472	hsa-miR-127-3p	C-300627-03	0.32	-1.76	0.845	CV1
574441	MI0003123	hsa-miR-488*	C-300748-05	0.32	-1.76	0.77	CV1
693181	MI0003608	hsa-miR-596	C-300920-01	0.32	-1.76	0.945	CV1
100302123	MI0006415	hsa-miR-1275	C-301407-00	0.32	-1.76	0.555	CV2
100302158	MI0006321	hsa-miR-1231	C-301289-01	0.32	-1.76	0.73	CV2
100302290	MI0009983	hsa-miR-1973	C-301470-00	0.32	-1.76	0.66	CV2
100423017	MI0014162	hsa-miR-3139	C-301680-00	0.32	-1.76	0.555	CV2
	MI0006410	hsa-miR-1274a	C-301402-00	0.32	-1.76	0.9	CV1
406890	MI0000433	hsa-let-7g*	C-301043-01	0.31	-1.8	0.59	CV2
768213	MI0003760	hsa-miR-671-3p	C-301209-01	0.31	-1.8	0.6	CV2
100302196	MI0006324	hsa-miR-1234	C-301291-01	0.31	-1.8	0.645	CV2
100302210	MI0008330	hsa-miR-1909	C-301456-00	0.31	-1.8	0.575	CV2
100302232	MI0006313	hsa-miR-1226	C-301284-01	0.3	-1.84	1	CV1
406899	MI0000113	hsa-miR-106a*	C-301159-01	0.29	-1.87	0.985	CV1
494335	MI0001445	hsa-miR-423-3p	C-300716-05	0.29	-1.87	0.79	CV1
406881	MI0000060	hsa-let-7a	C-300473-05	0.28	-1.91	0.59	CV2
407020	MI0000086	hsa-miR-28-5p	C-300503-05	0.28	-1.91	0.7	CV2
100423023	MI0014245	hsa-miR-3197	C-301766-00	0.28	-1.91	0.745	CV1
406884	MI0000063	hsa-let-7b	C-300476-05	0.26	-1.99	0.695	CV2
494326	MI0000785	hsa-miR-377*	C-301079-01	0.26	-1.99	0.805	CV1
693149	MI0003570	hsa-miR-564	C-300882-01	0.26	-1.99	0.7	CV2
693189	MI0003617	hsa-miR-604	C-300929-01	0.26	-1.99	0.74	CV1
693214	MI0003643	hsa-miR-629*	C-300955-01	0.26	-1.99	0.73	CV2
100302203	MI0003814	hsa-miR-1271	C-301312-00	0.26	-1.99	1.01	CV1
100500907	MI0016426	hsa-miR-3150b	C-301602-00	0.25	-2.02	0.54	CV2
406981	MI0000075	hsa-miR-19b-2*	C-301139-01	0.24	-2.06	0.74	CV2
574411	MI0001729	hsa-miR-451	C-300734-05	0.24	-2.06	0.915	CV1
574474	MI0003156	hsa-miR-518b	C-300798-03	0.24	-2.06	0.89	CV1
693124	MI0003205	hsa-miR-532-5p	C-300867-01	0.24	-2.06	0.835	CV1
100126342	MI0005528	hsa-miR-892a	C-301217-01	0.24	-2.06	0.95	CV1
100302183	MI0008193	hsa-miR-1825	C-301443-00	0.24	-2.06	0.8	CV2
100313780	MI0011285	hsa-miR-2278	C-301484-00	0.24	-2.06	0.875	CV1
100422951	MI0014169	hsa-miR-3144-3p	C-301688-00	0.23	-2.1	0.75	CV1
100302166	MI0006653	hsa-miR-1322	C-301436-00	0.22	-2.14	0.735	CV1
407044	MI0000264	hsa-miR-7-2*	C-301037-01	0.2	-2.21	0.775	CV1
768218	MI0003836	hsa-miR-766	C-301008-01	0.16	-2.36	0.68	CV2
442897	MI0000807	hsa-miR-323-5p	C-301085-01	0.14	-2.44	0.545	CV2
406974	MI0000239	hsa-miR-197	C-300531-05	0.13	-2.47	0.935	CV1
407014	MI0000082	hsa-miR-25*	C-301183-01	0.11	-2.55	0.605	CV2
406941	MI0000478	hsa-miR-149*	C-301151-01	0.1	-2.59	0.935	CV1
406980	MI0000074	hsa-miR-19b-1*	C-301021-01	0.1	-2.59	0.65	CV2
406996	MI0000290	hsa-miR-214*	C-301153-01	0.09	-2.62	0.67	CV2
100422944	MI0014229	hsa-miR-3186-3p	C-301750-00	0.08	-2.66	0.545	CV2
406882	MI0000061	hsa-let-7a-2*	C-301297-00	LC	LC	0.52	LC
406929	MI0000476	hsa-miR-138	C-300606-05	LC	LC	0.47	LC
406939	MI0000262	hsa-miR-147	C-300545-05	LC	LC	0.535	LC
406961	MI0000482	hsa-miR-185*	C-301192-01	LC	LC	0.49	LC
407009	MI0000301	hsa-miR-224*	C-301304-00	LC	LC	0.485	LC
407030	MI0000441	hsa-miR-30b*	C-301045-01	LC	LC	0.545	LC
407032	MI0000254	hsa-miR-30c-2*	C-301034-01	LC	LC	0.47	LC
442892	MI0000811	hsa-miR-148b*	C-301087-01	LC	LC	0.135	LC
442909	MI0000805	hsa-miR-342-5p	C-301083-01	LC	LC	0.555	LC
494327	MI0000786	hsa-miR-378*	C-300685-03	LC	LC	0.515	LC
693123	MI0003673	hsa-miR-449b	C-300985-01	LC	LC	0.46	LC
693210	MI0003639	hsa-miR-625	C-300951-03	LC	LC	0.57	LC
693219	MI0003649	hsa-miR-634	C-300961-01	LC	LC	0.475	LC
693229	MI0003659	hsa-miR-644	C-300971-01	LC	LC	0.38	LC
693231	MI0003661	hsa-miR-646	C-300973-01	LC	LC	0.415	LC
693233	MI0003663	hsa-miR-648	C-300975-01	LC	LC	0.495	LC
768220	MI0005116	hsa-miR-765	C-301010-01	LC	LC	0.42	LC
100126303	MI0005533	hsa-miR-890	C-301224-01	LC	LC	0.47	LC
100126306	MI0005537	hsa-miR-888*	C-301227-01	LC	LC	0.535	LC
100126308	MI0005539	hsa-miR-541	C-301230-01	LC	LC	0.515	LC
100126310	MI0005542	hsa-miR-876-3p	C-301236-01	LC	LC	0.23	LC
100126315	MI0005563	hsa-miR-665	C-301246-01	LC	LC	0.365	LC
100126328	MI0005762	hsa-miR-940	C-301269-01	LC	LC	0.28	LC
100302113	MI0006332	hsa-miR-1200	C-301326-00	LC	LC	0.415	LC
100302181	MI0006356	hsa-miR-1294	C-301348-00	LC	LC	0.505	LC
100302188	MI0006373	hsa-miR-1243	C-301365-00	LC	LC	0.555	LC
100302220	MI0006355	hsa-miR-1293	C-301347-00	LC	LC	0.3	LC
100302257	MI0007260	hsa-miR-1539	C-301452-00	LC	LC	0.575	LC
100302274	MI0006271	hsa-miR-1178	C-301319-00	LC	LC	0.5	LC
100302279	MI0006397	hsa-miR-1262	C-301389-00	LC	LC	0.385	LC
100313840	MI0010634	hsa-miR-2115	C-301495-00	LC	LC	0.5	LC
100422823	MI0015831	hsa-miR-4300	C-301787-00	LC	LC	0.515	LC
100422827	MI0014189	hsa-miR-3160	C-301708-00	LC	LC	0.51	LC
100422875	MI0014237	hsa-miR-3192	C-301758-00	LC	LC	0.385	LC
100422893	MI0014182	hsa-miR-3154	C-301701-00	LC	LC	0.55	LC
100422896	MI0014163	hsa-miR-3140	C-301681-00	LC	LC	0.345	LC
100422913	MI0014234	hsa-miR-320e	C-301755-00	LC	LC	0.51	LC
100422917	MI0015892	hsa-miR-4283	C-301849-00	LC	LC	0.47	LC
100422927	MI0015900	hsa-miR-4291	C-301857-00	LC	LC	0.53	LC
100422943	MI0014233	hsa-miR-3189	C-301754-00	LC	LC	0.435	LC
100422953	MI0014195	hsa-miR-3165	C-301714-00	LC	LC	0.48	LC
100422976	MI0015855	hsa-miR-4256	C-301811-00	LC	LC	0.49	LC
100422981	MI0014204	hsa-miR-3173	C-301722-00	LC	LC	0.345	LC
100423030	MI0014143	hsa-miR-3126-3p	C-301660-00	LC	LC	0.55	LC
100500812	MI0016078	hsa-miR-3677	C-301559-00	LC	LC	0.485	LC
100500817	MI0016002	hsa-miR-3612	C-301505-00	LC	LC	0.48	LC
100500821	MI0016414	hsa-miR-3910	C-301590-00	LC	LC	0.615	LC
100500835	MI0016410	hsa-miR-3907	C-301585-00	LC	LC	0.405	LC
100500846	MI0016090	hsa-miR-3689a-3p	C-301575-00	LC	LC	0.46	LC
100500850	MI0016083	hsa-miR-3682	C-301568-00	LC	LC	0.49	LC
100500871	MI0016014	hsa-miR-3622b-5p	C-301522-00	LC	LC	0.535	LC
100500906	MI0016411	hsa-miR-3689b*	C-301587-00	LC	LC	0.475	LC
	MI0001727	hsa-miR-453	C-300733-05	LC	LC	0.61	LC
	MI0006360	hsa-miR-1300	C-301352-00	LC	LC	0.34	LC
