# Supplementary material for: Dual microRNA Screens Reveal That the Immune-Responsive miR-181 Promotes Henipavirus Entry and Cell-Cell Fusion
Source: PLoS Pathog. 2016 Oct 26;12(10):e1005974. doi: 10.1371/journal.ppat.1005974 (PMC5082662; doi:10.1371/journal.ppat.1005974)
Supplement: S2 Table — (XLSX) [file ppat.1005974.s002.xlsx]

## Sheet: S2 Table
Supplementary table 2
Impact of microRNA inhibitors on HeV infection
entrez.gene.ID	entrez.gene.name	description	Dharmacon reagent ID	average.luciferase.normalised.to.mock	average.luciferase.normalised.to.mock.robust.z.scored	relative.cell.viability.normalized.to.mock	cell.viability.bin
100500872	MI0016415	hsa-miR-3911	IH-301591-01	1.33	5.06	1.105	CV1
406983	MI0000737	hsa-miR-200a*	IH-300727-07	1.31	4.83	1.035	CV1
406931	MI0000261	hsa-miR-139-5p	IH-300544-06	1.3	4.72	1.02	CV1
407022	MI0000747	hsa-miR-296-5p	IH-300659-05	1.25	4.16	1.145	CV1
100302256	MI0006273	hsa-miR-1180	IH-301321-01	1.25	4.16	1.14	CV1
406903	MI0000267	hsa-miR-10b*	IH-301173-02	1.24	4.05	1.08	CV1
693142	MI0003563	hsa-miR-557	IH-300875-03	1.23	3.93	1.205	CV1
693135	MI0003556	hsa-miR-551a	IH-300868-03	1.21	3.71	1.015	CV1
407012	MI0000080	hsa-miR-24	IH-300496-07	1.2	3.6	1.03	CV1
100126316	MI0005564	hsa-miR-873	IH-301247-02	1.19	3.48	0.96	CV1
100302172	MI0006392	hsa-miR-1258	IH-301384-01	1.19	3.48	0.96	CV1
100422897	MI0015833	hsa-miR-4302	IH-301789-01	1.19	3.48	1.215	CV1
100422905	MI0015841	hsa-miR-4311	IH-301797-01	1.19	3.48	1.11	CV1
406886	MI0000065	hsa-let-7d	IH-300478-08	1.18	3.37	1.035	CV1
407054	MI0000100	hsa-miR-98	IH-300515-07	1.18	3.37	1.165	CV1
574501	MI0003183	hsa-miR-499-5p	IH-300837-06	1.18	3.37	0.885	CV2
693152	MI0003573	hsa-miR-567	IH-300885-03	1.17	3.26	1.05	CV1
768216	MI0003820	hsa-miR-454*	IH-301005-03	1.17	3.26	1.125	CV1
100302219	MI0006380	hsa-miR-1245	IH-301372-01	1.17	3.26	1.05	CV1
100422927	MI0015900	hsa-miR-4291	IH-301857-01	1.17	3.26	1.09	CV1
442907	MI0000815	hsa-miR-339-5p	IH-300707-08	1.16	3.15	1.025	CV1
100423026	MI0015829	hsa-miR-4299	IH-301785-01	1.16	3.15	1.015	CV1
406891	MI0000434	hsa-let-7i	IH-300584-06	1.15	3.04	1.11	CV1
442901	MI0000804	hsa-miR-328	IH-300695-05	1.15	3.04	0.795	CV2
574451	MI0003133	hsa-miR-432	IH-300759-05	1.15	3.04	1.185	CV1
100422823	MI0015831	hsa-miR-4300	IH-301787-01	1.15	3.04	1.01	CV1
100423041	MI0015823	hsa-miR-4296	IH-301779-01	1.15	3.04	1.15	CV1
100500847	MI0016005	hsa-miR-3615	IH-301510-01	1.15	3.04	1.235	CV1
406910	MI0000469	hsa-miR-125a-3p	IH-301060-02	1.14	2.92	0.975	CV1
574495	MI0003177	hsa-miR-522	IH-300834-06	1.14	2.92	0.845	CV1
693159	MI0003581	hsa-miR-574-3p	IH-300893-04	1.14	2.92	0.88	CV1
406999	MI0000293	hsa-miR-217	IH-300572-08	1.13	2.81	1.135	CV1
407026	MI0000735	hsa-miR-29c	IH-300650-08	1.12	2.7	1.235	CV1
494328	MI0000787	hsa-miR-379	IH-300687-06	1.12	2.7	1.115	CV1
574502	MI0003184	hsa-miR-500*	IH-300838-07	1.12	2.7	1.065	CV1
693157	MI0003579	hsa-miR-572	IH-300891-03	1.12	2.7	1.05	CV1
724026	MI0003678	hsa-miR-656	IH-300990-03	1.12	2.7	0.855	CV1
100302217	MI0008195	hsa-miR-1827	IH-301445-01	1.12	2.7	1.175	CV1
100302289	MI0006386	hsa-miR-1251	IH-301378-01	1.12	2.7	0.935	CV1
100423013	MI0015840	hsa-miR-4310	IH-301796-01	1.12	2.7	1.05	CV1
406887	MI0000066	hsa-let-7e	IH-300479-06	1.1	2.47	1.135	CV1
407009	MI0000301	hsa-miR-224	IH-300581-08	1.1	2.47	1.165	CV1
693168	MI0003590	hsa-miR-583	IH-300902-03	1.1	2.47	1.135	CV1
100126323	MI0005716	hsa-miR-924	IH-301259-02	1.1	2.47	0.955	CV1
100313806	MI0006435	hsa-miR-1255b	IH-301427-01	1.1	2.47	1.035	CV1
100313841	MI0010637	hsa-miR-548q	IH-301493-01	1.1	2.47	1.065	CV1
100422843	MI0015826	hsa-miR-4293	IH-301782-01	1.1	2.47	0.95	CV1
100422847	MI0014251	hsa-miR-514b-3p	IH-301774-01	1.1	2.47	1.055	CV1
100422896	MI0014163	hsa-miR-3140	IH-301681-01	1.1	2.47	0.95	CV1
442893	MI0000809	hsa-miR-151-3p	IH-300700-06	1.09	2.36	1.07	CV1
693120	MI0003646	hsa-miR-33b*	IH-301130-02	1.09	2.36	1.025	CV1
693124	MI0003205	hsa-miR-532-5p	IH-300867-03	1.09	2.36	1.06	CV1
100033819	MI0005416	hsa-miR-675*	IH-301306-01	1.09	2.36	1.08	CV1
100126303	MI0005533	hsa-miR-890	IH-301224-02	1.09	2.36	0.945	CV1
100422939	MI0014173	hsa-miR-3147	IH-301692-01	1.09	2.36	0.985	CV1
406882	MI0000061	hsa-let-7a-2*	IH-301297-01	1.08	2.25	1.185	CV1
407056	MI0000746	hsa-miR-99b	IH-300658-05	1.08	2.25	0.93	CV1
574460	MI0003142	hsa-miR-498	IH-300771-05	1.08	2.25	0.99	CV1
619552	MI0002467	hsa-miR-483-5p	IH-301107-02	1.08	2.25	1.17	CV1
100422860	MI0015897	hsa-miR-4292	IH-301854-01	1.08	2.25	1.075	CV1
100422989	MI0014183	hsa-miR-3155	IH-301702-01	1.08	2.25	1.15	CV1
100423019	MI0015838	hsa-miR-4307	IH-301794-01	1.08	2.25	1.1	CV1
100423021	MI0015830	hsa-miR-4298	IH-301786-01	1.08	2.25	0.965	CV1
406888	MI0000067	hsa-let-7f-1*	IH-301204-02	1.07	2.14	1.01	CV1
406892	MI0000102	hsa-miR-100	IH-300517-05	1.07	2.14	1.235	CV1
574413	MI0001735	hsa-miR-409-3p	IH-300738-06	1.07	2.14	1.325	CV1
574490	MI0003172	hsa-miR-516b	IH-300820-06	1.07	2.14	1.065	CV1
693122	MI0003685	hsa-miR-421	IH-300996-03	1.07	2.14	1.005	CV1
100422893	MI0014182	hsa-miR-3154	IH-301701-01	1.07	2.14	1.08	CV1
100422924	MI0015834	hsa-miR-4303	IH-301790-01	1.07	2.14	1.195	CV1
406938	MI0000477	hsa-miR-146a*	IH-301066-02	1.06	2.02	0.97	CV1
406942	MI0000479	hsa-miR-150*	IH-301067-02	1.06	2.02	1.015	CV1
407029	MI0000088	hsa-miR-30a*	IH-300506-05	1.06	2.02	1.14	CV1
693153	MI0003574	hsa-miR-568	IH-300886-03	1.06	2.02	0.955	CV1
100126326	MI0005758	hsa-miR-936	IH-301265-02	1.06	2.02	0.94	CV1
100313829	MI0006402	hsa-miR-548o	IH-301394-01	1.06	2.02	1.035	CV1
100313892	MI0003941	hsa-miR-761	IH-301639-01	1.06	2.02	1.205	CV1
100422833	MI0014232	hsa-miR-3188	IH-301753-01	1.06	2.02	1	CV1
100422845	MI0015973	hsa-miR-1233	IH-301864-01	1.06	2.02	1.285	CV1
100422953	MI0014195	hsa-miR-3165	IH-301714-01	1.06	2.02	1.07	CV1
100423030	MI0014143	hsa-miR-3126-3p	IH-301660-01	1.06	2.02	1.025	CV1
100500823	MI0016427	hsa-miR-3920	IH-301603-01	1.06	2.02	1.17	CV1
100500827	MI0016004	hsa-miR-3614-3p	IH-301508-01	1.06	2.02	1.005	CV1
406884	MI0000063	hsa-let-7b	IH-300476-07	1.05	1.91	1.075	CV1
406940	MI0000253	hsa-miR-148a	IH-300540-07	1.05	1.91	1.2	CV1
442893	MI0000809	hsa-miR-151-5p	IH-301086-02	1.05	1.91	0.96	CV1
693136	MI0003575	hsa-miR-551b*	IH-301112-02	1.05	1.91	0.975	CV1
693235	MI0003560	hsa-miR-92b*	IH-301110-02	1.05	1.91	1.09	CV1
100302131	MI0006418	hsa-miR-302f	IH-301410-01	1.05	1.91	1.055	CV1
100313822	MI0006648	hsa-miR-513b	IH-301295-02	1.05	1.91	1.045	CV1
100422875	MI0014237	hsa-miR-3192	IH-301758-01	1.05	1.91	1.01	CV1
406890	MI0000433	hsa-let-7g*	IH-301043-02	1.04	1.8	0.955	CV1
406890	MI0000433	hsa-let-7g	IH-300583-06	1.04	1.8	0.905	CV1
406914	MI0000472	hsa-miR-127-3p	IH-300627-05	1.04	1.8	1.12	CV1
574489	MI0003171	hsa-miR-518d-3p	IH-300830-05	1.04	1.8	1.215	CV1
574498	MI0003180	hsa-miR-516a-5p	IH-301104-02	1.04	1.8	1.075	CV1
693196	MI0003624	hsa-miR-611	IH-300936-03	1.04	1.8	0.945	CV1
693220	MI0003650	hsa-miR-635	IH-300962-03	1.04	1.8	1.125	CV1
100302263	MI0008329	hsa-miR-1908	IH-301455-01	1.04	1.8	0.86	CV1
100313777	MI0003933	hsa-miR-670	IH-301638-01	1.04	1.8	1.195	CV1
100422937	MI0015883	hsa-miR-4275	IH-301840-01	1.04	1.8	1.175	CV1
100500824	MI0016050	hsa-miR-3650	IH-301528-01	1.04	1.8	1.25	CV1
100500882	MI0016068	hsa-miR-3667-5p	IH-301548-01	1.04	1.8	1.2	CV1
	MI0006410	hsa-miR-1274a	IH-301402-01	1.04	1.8	1.09	CV1
406976	MI0000242	hsa-miR-199a-5p	IH-300533-05	1.03	1.69	1.145	CV1
494332	MI0000791	hsa-miR-383	IH-300692-05	1.03	1.69	1.09	CV1
574479	MI0003161	hsa-miR-517a	IH-300811-06	1.03	1.69	1.17	CV1
100302169	MI0008192	hsa-miR-320d	IH-301442-01	1.03	1.69	1.085	CV1
100422921	MI0014176	hsa-miR-3149	IH-301695-01	1.03	1.69	1.07	CV1
100422981	MI0014204	hsa-miR-3173	IH-301722-01	1.03	1.69	0.97	CV1
100500866	MI0016598	hsa-miR-3941	IH-301625-01	1.03	1.69	0.985	CV1
100500900	MI0016092	hsa-miR-3691	IH-301578-01	1.03	1.69	0.8	CV1
100500909	MI0016412	hsa-miR-3908	IH-301588-01	1.03	1.69	0.995	CV1
406900	MI0000734	hsa-miR-106b*	IH-301175-02	1.02	1.57	1.19	CV1
406919	MI0000448	hsa-miR-130a	IH-300598-05	1.02	1.57	1.135	CV1
407007	MI0000299	hsa-miR-222*	IH-301176-02	1.02	1.57	1.095	CV1
407036	MI0000090	hsa-miR-32	IH-300508-08	1.02	1.57	0.88	CV1
442898	MI0000813	hsa-miR-324-3p	IH-300705-06	1.02	1.57	0.895	CV1
442900	MI0000808	hsa-miR-326	IH-300699-05	1.02	1.57	1.125	CV1
442902	MI0000803	hsa-miR-330-5p	IH-301082-02	1.02	1.57	0.935	CV1
494326	MI0000785	hsa-miR-377	IH-300684-05	1.02	1.57	0.99	CV1
574413	MI0001735	hsa-miR-409-5p	IH-300737-06	1.02	1.57	1.055	CV1
574441	MI0003123	hsa-miR-488	IH-301189-02	1.02	1.57	1.13	CV1
693155	MI0003577	hsa-miR-570	IH-300889-04	1.02	1.57	1.22	CV1
693164	MI0003586	hsa-miR-579	IH-300898-04	1.02	1.57	1	CV1
693186	MI0003614	hsa-miR-601	IH-300926-03	1.02	1.57	1.105	CV1
100126314	MI0005561	hsa-miR-877*	IH-301280-02	1.02	1.57	1.05	CV1
100126340	MI0005769	hsa-miR-944	IH-301276-02	1.02	1.57	0.98	CV1
100302113	MI0006332	hsa-miR-1200	IH-301326-01	1.02	1.57	0.97	CV1
100302193	MI0006389	hsa-miR-1255a	IH-301381-01	1.02	1.57	1.28	CV1
100422868	MI0015878	hsa-miR-4270	IH-301835-01	1.02	1.57	0.99	CV1
100422888	MI0015877	hsa-miR-4264	IH-301834-01	1.02	1.57	0.985	CV1
100422912	MI0014249	hsa-miR-3200-5p	IH-301770-01	1.02	1.57	1.06	CV1
100422967	MI0014172	hsa-miR-3146	IH-301691-01	1.02	1.57	1.015	CV1
100422984	MI0015839	hsa-miR-4308	IH-301795-01	1.02	1.57	1.01	CV1
100422994	MI0015871	hsa-miR-4267	IH-301827-01	1.02	1.57	0.84	CV1
100500842	MI0016052	hsa-miR-3652	IH-301530-01	1.02	1.57	1.165	CV1
100500846	MI0016090	hsa-miR-3689a-3p	IH-301575-01	1.02	1.57	1.065	CV1
100500879	MI0016069	hsa-miR-3668	IH-301549-01	1.02	1.57	1.035	CV1
100500914	MI0016000	hsa-miR-3610	IH-301503-01	1.02	1.57	1.205	CV1
406993	MI0000287	hsa-miR-211	IH-300566-05	1.01	1.46	1.445	CV1
407023	MI0000744	hsa-miR-299-3p	IH-300656-05	1.01	1.46	1.225	CV1
407030	MI0000441	hsa-miR-30b	IH-300590-05	1.01	1.46	1.13	CV1
407044	MI0000264	hsa-miR-7-2*	IH-301037-02	1.01	1.46	1.12	CV1
554210	MI0001641	hsa-miR-429	IH-300722-07	1.01	1.46	1.025	CV1
574410	MI0014206	hsa-miR-323b-5p	IH-301724-01	1.01	1.46	1.18	CV1
574444	MI0003126	hsa-miR-491-5p	IH-300751-06	1.01	1.46	0.85	CV1
100126334	MI0005560	hsa-miR-885-5p	IH-301243-02	1.01	1.46	1.195	CV1
100126345	MI0005540	hsa-miR-889	IH-301232-02	1.01	1.46	1.085	CV1
100302138	MI0006433	hsa-miR-1292	IH-301425-01	1.01	1.46	0.895	CV1
100313772	MI0006400	hsa-miR-548m	IH-301392-01	1.01	1.46	0.99	CV1
100313780	MI0011285	hsa-miR-2278	IH-301484-01	1.01	1.46	1.085	CV1
100422861	MI0015836	hsa-miR-4306	IH-301792-01	1.01	1.46	1.125	CV1
100422920	MI0014244	hsa-miR-548x	IH-301765-01	1.01	1.46	0.985	CV1
100422940	MI0015835	hsa-miR-4305	IH-301791-01	1.01	1.46	1.115	CV1
100422942	MI0014153	hsa-miR-3133	IH-301671-01	1.01	1.46	1.095	CV1
100422972	MI0014223	hsa-miR-3181	IH-301742-01	1.01	1.46	0.94	CV1
406968	MI0000487	hsa-miR-193a-5p	IH-301068-02	1	1.35	0.875	CV1
406991	MI0000077	hsa-miR-21*	IH-301023-02	1	1.35	1.125	CV1
407018	MI0000085	hsa-miR-27a*	IH-301028-02	1	1.35	1.085	CV1
407043	MI0000263	hsa-miR-7-1*	IH-301152-02	1	1.35	0.935	CV1
407048	MI0000093	hsa-miR-92a-1*	IH-301030-02	1	1.35	1.075	CV1
442892	MI0000811	hsa-miR-148b	IH-300702-05	1	1.35	1.065	CV1
442914	MI0000777	hsa-miR-369-3p	IH-300675-05	1	1.35	1.29	CV1
574508	MI0003190	hsa-miR-505	IH-300843-08	1	1.35	1.05	CV1
693148	MI0003569	hsa-miR-563	IH-300881-03	1	1.35	1.07	CV1
693191	MI0003619	hsa-miR-606	IH-300931-03	1	1.35	1.13	CV1
100126331	MI0005767	hsa-miR-942	IH-301274-02	1	1.35	0.985	CV1
100126332	MI0005768	hsa-miR-943	IH-301275-02	1	1.35	1.225	CV1
100126335	MI0005565	hsa-miR-543	IH-301248-02	1	1.35	0.885	CV1
100302123	MI0006415	hsa-miR-1275	IH-301407-01	1	1.35	1.065	CV1
100302174	MI0006444	hsa-miR-1307	IH-301434-01	1	1.35	0.86	CV1
100302178	MI0006357	hsa-miR-1295	IH-301349-01	1	1.35	1.14	CV1
100302200	MI0006437	hsa-miR-1280	IH-301429-01	1	1.35	1.145	CV1
100302235	MI0006272	hsa-miR-1179	IH-301320-01	1	1.35	1.155	CV1
100302267	MI0010488	hsa-miR-2054	IH-301479-01	1	1.35	1.17	CV1
100302285	MI0006379	hsa-miR-1244	IH-301371-01	1	1.35	1.005	CV1
100422895	MI0015827	hsa-miR-4294	IH-301783-01	1	1.35	0.93	CV1
100422925	MI0015851	hsa-miR-4322	IH-301807-01	1	1.35	0.83	CV1
100422948	MI0015893	hsa-miR-4284	IH-301850-01	1	1.35	1.03	CV1
100422988	MI0014184	hsa-miR-3156	IH-301703-01	1	1.35	0.97	CV1
100500820	MI0016055	hsa-miR-3655	IH-301533-01	1	1.35	1.05	CV1
406885	MI0000064	hsa-let-7c*	IH-301016-02	0.99	1.24	1.025	CV1
406888	MI0000067	hsa-let-7f	IH-300480-07	0.99	1.24	1.14	CV1
407013	MI0000081	hsa-miR-24-2*	IH-301026-02	0.99	1.24	1.04	CV1
407055	MI0000101	hsa-miR-99a*	IH-301031-02	0.99	1.24	0.85	CV1
442912	MI0000775	hsa-miR-367*	IH-301158-02	0.99	1.24	0.95	CV1
494329	MI0000788	hsa-miR-380*	IH-300688-05	0.99	1.24	1.02	CV1
693214	MI0003643	hsa-miR-629*	IH-300955-03	0.99	1.24	0.955	CV1
100313838	MI0003944	hsa-miR-764	IH-301640-01	0.99	1.24	1.085	CV1
100422862	MI0014141	hsa-miR-548s	IH-301658-01	0.99	1.24	0.865	CV1
100423036	MI0015873	hsa-miR-2355-3p	IH-301829-01	0.99	1.24	1.13	CV1
100500834	MI0016432	hsa-miR-3924	IH-301608-01	0.99	1.24	1.065	CV1
100500918	MI0016051	hsa-miR-3651	IH-301529-01	0.99	1.24	1.055	CV1
406903	MI0000267	hsa-miR-10b	IH-300550-08	0.98	1.12	1.03	CV1
406904	MI0000651	hsa-miR-1	IH-300586-06	0.98	1.12	0.885	CV1
406918	MI0000473	hsa-miR-129-3p	IH-301063-02	0.98	1.12	1.105	CV1
406922	MI0000450	hsa-miR-133a	IH-300600-06	0.98	1.12	1.01	CV1
406934	MI0000458	hsa-miR-142-3p	IH-300610-05	0.98	1.12	0.92	CV1
406937	MI0000461	hsa-miR-145	IH-300613-06	0.98	1.12	0.905	CV1
406996	MI0000290	hsa-miR-214*	IH-301153-02	0.98	1.12	1.15	CV1
407002	MI0000296	hsa-miR-219-5p	IH-300575-07	0.98	1.12	0.965	CV1
407040	MI0000268	hsa-miR-34a	IH-300551-08	0.98	1.12	1.015	CV1
407055	MI0000101	hsa-miR-99a	IH-300516-05	0.98	1.12	1.265	CV1
442894	MI0000772	hsa-miR-302b	IH-300669-07	0.98	1.12	1.05	CV1
442909	MI0000805	hsa-miR-342-3p	IH-300696-06	0.98	1.12	0.895	CV1
574412	MI0001733	hsa-miR-452	IH-300735-08	0.98	1.12	0.92	CV1
619552	MI0002467	hsa-miR-483-3p	IH-300742-06	0.98	1.12	1.19	CV1
619555	MI0002471	hsa-miR-487a	IH-300747-05	0.98	1.12	1.31	CV1
693127	MI0003612	hsa-miR-548a-5p	IH-301122-02	0.98	1.12	1.105	CV1
693167	MI0003589	hsa-miR-582-3p	IH-301115-02	0.98	1.12	1.085	CV1
693221	MI0003651	hsa-miR-636	IH-300963-04	0.98	1.12	0.995	CV1
100126309	MI0005541	hsa-miR-875-3p	IH-301234-02	0.98	1.12	1.195	CV1
100126309	MI0005541	hsa-miR-875-5p	IH-301233-02	0.98	1.12	1.255	CV1
100126325	MI0005757	hsa-miR-935	IH-301264-02	0.98	1.12	1.2	CV1
100126337	MI0005717	hsa-miR-509-3-5p	IH-301260-02	0.98	1.12	0.905	CV1
100302187	MI0006358	hsa-miR-1297	IH-301350-01	0.98	1.12	0.945	CV1
100302213	MI0006274	hsa-miR-1181	IH-301322-01	0.98	1.12	1.145	CV1
100302229	MI0006385	hsa-miR-1250	IH-301377-01	0.98	1.12	1.415	CV1
100302254	MI0006429	hsa-miR-1282	IH-301421-01	0.98	1.12	1.17	CV1
100302259	MI0006334	hsa-miR-1202	IH-301328-01	0.98	1.12	1.105	CV1
100313921	MI0006344	hsa-miR-548e	IH-301336-01	0.98	1.12	1.01	CV1
100422828	MI0015895	hsa-miR-4287	IH-301852-01	0.98	1.12	0.985	CV1
100422876	MI0014175	hsa-miR-3148	IH-301694-01	0.98	1.12	0.875	CV1
100422970	MI0014254	hsa-miR-1273d	IH-301777-01	0.98	1.12	1.07	CV1
100500812	MI0016078	hsa-miR-3677	IH-301559-01	0.98	1.12	0.97	CV1
100500821	MI0016414	hsa-miR-3910	IH-301590-01	0.98	1.12	0.955	CV1
100500825	MI0016061	hsa-miR-3660	IH-301539-01	0.98	1.12	0.93	CV1
100500826	MI0016413	hsa-miR-3909	IH-301589-01	0.98	1.12	0.89	CV1
100500829	MI0016600	hsa-miR-3943	IH-301627-01	0.98	1.12	0.965	CV1
100500858	MI0016013	hsa-miR-3622a-5p	IH-301520-01	0.98	1.12	0.965	CV1
100500880	MI0016063	hsa-miR-3662	IH-301541-01	0.98	1.12	1.09	CV1
100500919	MI0016595	hsa-miR-548y	IH-301622-01	0.98	1.12	0.91	CV1
406897	MI0000111	hsa-miR-105	IH-300524-08	0.97	1.01	1.045	CV1
406912	MI0000470	hsa-miR-125b-2*	IH-301061-02	0.97	1.01	1.025	CV1
406989	MI0000490	hsa-miR-206	IH-300644-05	0.97	1.01	1.175	CV1
407025	MI0000107	hsa-miR-29b-2*	IH-301149-02	0.97	1.01	1.205	CV1
442892	MI0000811	hsa-miR-148b*	IH-301087-02	0.97	1.01	1.08	CV1
494326	MI0000785	hsa-miR-377*	IH-301079-02	0.97	1.01	1.215	CV1
554213	MI0001648	hsa-miR-449a	IH-300723-05	0.97	1.01	1.235	CV1
574433	MI0002464	hsa-miR-412	IH-300739-05	0.97	1.01	1.38	CV1
574447	MI0003129	hsa-miR-146b-5p	IH-300754-05	0.97	1.01	1.2	CV1
693123	MI0003673	hsa-miR-449b*	IH-301302-01	0.97	1.01	1.02	CV1
693132	MI0003679	hsa-miR-549	IH-300991-03	0.97	1.01	0.995	CV1
693139	MI0003559	hsa-miR-554	IH-300871-03	0.97	1.01	1	CV1
693200	MI0003628	hsa-miR-615-5p	IH-301123-02	0.97	1.01	1.065	CV1
768216	MI0003820	hsa-miR-454	IH-301004-04	0.97	1.01	1.195	CV1
100126297	MI0005525	hsa-miR-300	IH-301214-02	0.97	1.01	1.065	CV1
100126350	MI0005755	hsa-miR-933	IH-301262-02	0.97	1.01	1.13	CV1
100302222	MI0008332	hsa-miR-1911*	IH-301460-01	0.97	1.01	1.08	CV1
100313771	MI0006375	hsa-miR-548f	IH-301367-01	0.97	1.01	1.135	CV1
100422915	MI0014228	hsa-miR-3065-3p	IH-301748-01	0.97	1.01	0.915	CV1
100422932	MI0015904	hsa-miR-4328	IH-301861-01	0.97	1.01	1.17	CV1
100422968	MI0015861	hsa-miR-4251	IH-301817-01	0.97	1.01	1.05	CV1
100423039	MI0014152	hsa-miR-3132	IH-301670-01	0.97	1.01	1.08	CV1
100500831	MI0016416	hsa-miR-3912	IH-301592-01	0.97	1.01	1.13	CV1
100500843	MI0016429	hsa-miR-3922	IH-301605-01	0.97	1.01	1.02	CV1
100500846	MI0016090	hsa-miR-3689a-5p	IH-301576-01	0.97	1.01	0.98	CV1
100500893	MI0016064	hsa-miR-3663-3p	IH-301543-01	0.97	1.01	1.03	CV1
100500908	MI0016003	hsa-miR-3613-3p	IH-301507-01	0.97	1.01	1.115	CV1
406927	MI0000475	hsa-miR-136	IH-300629-05	0.96	0.9	0.84	CV1
406988	MI0000285	hsa-miR-205*	IH-301303-01	0.96	0.9	0.945	CV1
406990	MI0000251	hsa-miR-208a	IH-300537-05	0.96	0.9	0.885	CV1
407006	MI0000298	hsa-miR-221*	IH-301163-02	0.96	0.9	0.74	CV2
407015	MI0000083	hsa-miR-26a	IH-300499-06	0.96	0.9	1.195	CV1
407017	MI0000084	hsa-miR-26b*	IH-301156-02	0.96	0.9	1.365	CV1
407024	MI0000105	hsa-miR-29b	IH-300520-07	0.96	0.9	0.995	CV1
407028	MI0000738	hsa-miR-302a*	IH-300652-08	0.96	0.9	1.06	CV1
442891	MI0000810	hsa-miR-135b	IH-300701-08	0.96	0.9	1.16	CV1
554212	MI0001637	hsa-miR-448	IH-300721-07	0.96	0.9	1.01	CV1
574445	MI0003127	hsa-miR-511	IH-300752-05	0.96	0.9	1.005	CV1
574468	MI0003150	hsa-miR-526b	IH-300789-06	0.96	0.9	0.7	CV2
619553	MI0002468	hsa-miR-484	IH-300743-05	0.96	0.9	0.9	CV1
664617	MI0003686	hsa-miR-542-5p	IH-300863-06	0.96	0.9	0.94	CV1
693162	MI0003584	hsa-miR-577	IH-300896-03	0.96	0.9	1.12	CV1
693169	MI0003591	hsa-miR-584	IH-300903-03	0.96	0.9	1.03	CV1
693177	MI0003604	hsa-miR-592	IH-300916-03	0.96	0.9	1.005	CV1
693183	MI0003610	hsa-miR-598	IH-300922-03	0.96	0.9	1.175	CV1
693197	MI0003625	hsa-miR-612	IH-300937-03	0.96	0.9	0.82	CV1
693203	MI0003632	hsa-miR-618	IH-300944-03	0.96	0.9	0.92	CV1
723779	MI0003666	hsa-miR-651	IH-300978-03	0.96	0.9	0.925	CV1
724024	MI0003676	hsa-miR-654-3p	IH-301134-02	0.96	0.9	0.875	CV1
100126307	MI0005538	hsa-miR-892b	IH-301229-02	0.96	0.9	1.07	CV1
100126321	MI0005714	hsa-miR-922	IH-301257-02	0.96	0.9	1.2	CV1
100126329	MI0005763	hsa-miR-941	IH-301270-02	0.96	0.9	1.195	CV1
100302204	MI0006421	hsa-miR-548i	IH-301413-01	0.96	0.9	1.315	CV1
100302218	MI0006346	hsa-miR-1285	IH-301338-01	0.96	0.9	1.17	CV1
100302220	MI0006355	hsa-miR-1293	IH-301347-01	0.96	0.9	1.145	CV1
100302258	MI0007074	hsa-miR-1469	IH-301447-01	0.96	0.9	1.08	CV1
100313837	MI0003892	hsa-miR-762	IH-301637-01	0.96	0.9	1.155	CV1
100422976	MI0015855	hsa-miR-4256	IH-301811-01	0.96	0.9	0.945	CV1
100500837	MI0015996	hsa-miR-3606	IH-301499-01	0.96	0.9	1.085	CV1
100500858	MI0016013	hsa-miR-3622a-3p	IH-301519-01	0.96	0.9	1.015	CV1
100500899	MI0016093	hsa-miR-3692*	IH-301580-01	0.96	0.9	1.095	CV1
406931	MI0000261	hsa-miR-139-3p	IH-301036-02	0.95	0.79	1.2	CV1
406958	MI0000272	hsa-miR-182	IH-300557-08	0.95	0.79	1.145	CV1
442914	MI0000777	hsa-miR-369-5p	IH-300728-05	0.95	0.79	1.255	CV1
442920	MI0001150	hsa-miR-196b*	IH-301305-01	0.95	0.79	1.01	CV1
693174	MI0003599	hsa-miR-589*	IH-300911-03	0.95	0.79	1.145	CV1
693218	MI0003648	hsa-miR-633	IH-300960-03	0.95	0.79	0.965	CV1
724024	MI0003676	hsa-miR-654-5p	IH-300988-03	0.95	0.79	0.97	CV1
100126308	MI0005539	hsa-miR-541*	IH-301231-02	0.95	0.79	1.135	CV1
100187716	MI0003764	hsa-miR-1224-3p	IH-301278-02	0.95	0.79	1.025	CV1
100188847	MI0006311	hsa-miR-1225-5p	IH-301281-02	0.95	0.79	0.955	CV1
100302144	MI0008333	hsa-miR-1912	IH-301461-01	0.95	0.79	1.185	CV1
100302157	MI0003844	hsa-miR-1185	IH-301317-01	0.95	0.79	1.27	CV1
100302212	MI0006657	hsa-miR-1324	IH-301439-01	0.95	0.79	1.085	CV1
100302250	MI0006656	hsa-miR-1197	IH-301438-01	0.95	0.79	1.08	CV1
100302251	MI0003758	hsa-miR-1264	IH-301307-01	0.95	0.79	0.935	CV1
100302265	MI0003832	hsa-miR-1283	IH-301315-01	0.95	0.79	0.945	CV1
100422951	MI0014169	hsa-miR-3144-3p	IH-301688-01	0.95	0.79	0.98	CV1
100423011	MI0014161	hsa-miR-3138	IH-301679-01	0.95	0.79	0.83	CV1
100423012	MI0014211	hsa-miR-3177	IH-301730-01	0.95	0.79	1.08	CV1
100500808	MI0016423	hsa-miR-3917	IH-301599-01	0.95	0.79	1.045	CV1
100500887	MI0016436	hsa-miR-676	IH-301612-01	0.95	0.79	1.145	CV1
406881	MI0000060	hsa-let-7a	IH-300473-07	0.94	0.67	0.875	CV1
406885	MI0000064	hsa-let-7c	IH-300477-05	0.94	0.67	1.44	CV1
406907	MI0000443	hsa-miR-124*	IH-301047-02	0.94	0.67	0.955	CV1
406935	MI0000459	hsa-miR-143*	IH-301057-02	0.94	0.67	1.195	CV1
406944	MI0000463	hsa-miR-153	IH-300615-08	0.94	0.67	1.24	CV1
406963	MI0000274	hsa-miR-187*	IH-301040-02	0.94	0.67	1.08	CV1
406972	MI0000238	hsa-miR-196a	IH-300529-06	0.94	0.67	1.015	CV1
406984	MI0000342	hsa-miR-200b	IH-300582-08	0.94	0.67	0.88	CV1
407000	MI0000294	hsa-miR-218-1*	IH-301138-02	0.94	0.67	0.99	CV1
407018	MI0000085	hsa-miR-27a	IH-300502-05	0.94	0.67	0.905	CV1
407020	MI0000086	hsa-miR-28-5p	IH-300503-07	0.94	0.67	0.985	CV1
407021	MI0000087	hsa-miR-29a*	IH-301178-02	0.94	0.67	1.16	CV1
407042	MI0000743	hsa-miR-34c-3p	IH-301074-02	0.94	0.67	1.11	CV1
442895	MI0000773	hsa-miR-302c	IH-300671-07	0.94	0.67	1.115	CV1
442909	MI0000805	hsa-miR-342-5p	IH-301083-02	0.94	0.67	1.08	CV1
574501	MI0003183	hsa-miR-499-3p	IH-301106-02	0.94	0.67	1.17	CV1
574503	MI0003185	hsa-miR-501-3p	IH-301167-02	0.94	0.67	1.045	CV1
574509	MI0003191	hsa-miR-513a-5p	IH-300844-08	0.94	0.67	1.11	CV1
619554	MI0002470	hsa-miR-486-3p	IH-301211-02	0.94	0.67	0.99	CV1
693121	MI0003675	hsa-miR-411*	IH-301133-02	0.94	0.67	0.985	CV1
693175	MI0003602	hsa-miR-590-3p	IH-301120-02	0.94	0.67	1.2	CV1
693187	MI0003615	hsa-miR-602	IH-300927-03	0.94	0.67	1.1	CV1
693202	MI0003631	hsa-miR-617	IH-300943-03	0.94	0.67	0.95	CV1
693212	MI0003641	hsa-miR-627	IH-300953-03	0.94	0.67	1.105	CV1
693213	MI0003642	hsa-miR-628-5p	IH-301128-02	0.94	0.67	1.215	CV1
100126317	MI0005566	hsa-miR-374b*	IH-301249-02	0.94	0.67	1.14	CV1
100126318	MI0005568	hsa-miR-301b	IH-301252-02	0.94	0.67	1.225	CV1
100126336	MI0005570	hsa-miR-208b	IH-301254-02	0.94	0.67	0.845	CV1
100126354	MI0005775	hsa-miR-297	IH-301210-02	0.94	0.67	1.28	CV1
100187716	MI0003764	hsa-miR-1224-5p	IH-301277-02	0.94	0.67	1.205	CV1
100302114	MI0006649	hsa-miR-513c	IH-301296-02	0.94	0.67	1.11	CV1
100302116	MI0006401	hsa-miR-1265	IH-301393-01	0.94	0.67	1.11	CV1
100302125	MI0006350	hsa-miR-1289	IH-301342-01	0.94	0.67	0.905	CV2
100302129	MI0008336	hsa-miR-1915*	IH-301466-01	0.94	0.67	0.93	CV1
100302137	MI0008335	hsa-miR-1914	IH-301463-01	0.94	0.67	1.08	CV1
100302142	MI0006381	hsa-miR-1246	IH-301373-01	0.94	0.67	1.03	CV1
100302156	MI0006319	hsa-miR-1229	IH-301288-02	0.94	0.67	1.24	CV1
100302158	MI0006321	hsa-miR-1231	IH-301289-02	0.94	0.67	1.14	CV1
100302181	MI0006356	hsa-miR-1294	IH-301348-01	0.94	0.67	1.535	CV1
100302210	MI0008330	hsa-miR-1909*	IH-301457-01	0.94	0.67	1.085	CV1
100313778	MI0004065	hsa-miR-759	IH-301641-01	0.94	0.67	0.935	CV1
100422901	MI0014156	hsa-miR-3135	IH-301674-01	0.94	0.67	0.96	CV1
100422913	MI0014234	hsa-miR-320e	IH-301755-01	0.94	0.67	1.07	CV1
100422916	MI0014250	hsa-miR-3201	IH-301772-01	0.94	0.67	1.14	CV1
100422926	MI0014160	hsa-miR-3137	IH-301678-01	0.94	0.67	0.88	CV1
100422944	MI0014229	hsa-miR-3186-5p	IH-301749-01	0.94	0.67	0.87	CV1
100423025	MI0014246	hsa-miR-3198	IH-301767-01	0.94	0.67	0.885	CV1
100423027	MI0015870	hsa-miR-4266	IH-301826-01	0.94	0.67	0.985	CV1
100423034	MI0014247	hsa-miR-3199	IH-301768-01	0.94	0.67	0.945	CV1
100500813	MI0016046	hsa-miR-3646	IH-301523-01	0.94	0.67	0.96	CV1
100500822	MI0016593	hsa-miR-3937	IH-301620-01	0.94	0.67	0.99	CV1
100500852	MI0016408	hsa-miR-3180	IH-301583-01	0.94	0.67	1.03	CV1
100500884	MI0016082	hsa-miR-3681	IH-301566-01	0.94	0.67	0.935	CV1
100500886	MI0016084	hsa-miR-3683	IH-301569-01	0.94	0.67	1.02	CV1
100500889	MI0016057	hsa-miR-3657	IH-301535-01	0.94	0.67	1.11	CV1
100500911	MI0016601	hsa-miR-3944	IH-301628-01	0.94	0.67	1.025	CV1
	MI0016047	hsa-miR-3647-5p	IH-301525-01	0.94	0.67	0.955	CV1
406994	MI0000288	hsa-miR-212	IH-300567-05	0.93	0.56	1.13	CV1
407012	MI0000080	hsa-miR-24-1*	IH-300495-08	0.93	0.56	1.03	CV1
407056	MI0000746	hsa-miR-99b*	IH-301075-02	0.93	0.56	0.96	CV1
442902	MI0000803	hsa-miR-330-3p	IH-300694-05	0.93	0.56	0.905	CV1
442905	MI0000806	hsa-miR-337-5p	IH-301084-02	0.93	0.56	1.18	CV1
494329	MI0000788	hsa-miR-380	IH-300689-05	0.93	0.56	0.98	CV1
574030	MI0000762	hsa-miR-362-3p	IH-301194-02	0.93	0.56	1.045	CV1
619554	MI0002470	hsa-miR-486-5p	IH-300746-05	0.93	0.56	1.135	CV1
664613	MI0003515	hsa-miR-544	IH-300860-04	0.93	0.56	0.9	CV1
693174	MI0003599	hsa-miR-589	IH-301117-02	0.93	0.56	1.05	CV1
768215	MI0003763	hsa-miR-767-3p	IH-301003-03	0.93	0.56	0.98	CV1
768220	MI0005116	hsa-miR-765	IH-301010-03	0.93	0.56	1.06	CV1
100126306	MI0005537	hsa-miR-888*	IH-301227-02	0.93	0.56	1.16	CV1
100302274	MI0006271	hsa-miR-1178	IH-301319-01	0.93	0.56	1.065	CV1
100422821	MI0014171	hsa-miR-1273c	IH-301690-01	0.93	0.56	0.91	CV1
100422840	MI0015850	hsa-miR-4317	IH-301806-01	0.93	0.56	1.17	CV1
100422852	MI0015858	hsa-miR-4259	IH-301814-01	0.93	0.56	1.12	CV1
100422878	MI0014199	hsa-miR-3168	IH-301718-01	0.93	0.56	1.08	CV1
100422995	MI0014209	hsa-miR-3175	IH-301728-01	0.93	0.56	1.045	CV1
100423036	MI0015873	hsa-miR-2355-5p	IH-301830-01	0.93	0.56	1.19	CV1
100500859	MI0016428	hsa-miR-3921	IH-301604-01	0.93	0.56	1.03	CV1
100500904	MI0016599	hsa-miR-3942	IH-301626-01	0.93	0.56	1.1	CV1
	MI0006427	hsa-miR-1274b	IH-301419-01	0.93	0.56	1.125	CV1
406884	MI0000063	hsa-let-7b*	IH-301198-02	0.92	0.45	1.015	CV1
406887	MI0000066	hsa-let-7e*	IH-301017-02	0.92	0.45	1.04	CV1
406889	MI0000068	hsa-let-7f-2*	IH-301140-02	0.92	0.45	0.89	CV1
406910	MI0000469	hsa-miR-125a-5p	IH-300624-06	0.92	0.45	1.055	CV1
406919	MI0000448	hsa-miR-130a*	IH-301051-02	0.92	0.45	1.075	CV1
406939	MI0000262	hsa-miR-147	IH-300545-07	0.92	0.45	1.175	CV1
406950	MI0000070	hsa-miR-16-1*	IH-301019-02	0.92	0.45	1.125	CV1
406954	MI0000269	hsa-miR-181a-2*	IH-301202-02	0.92	0.45	1.06	CV1
406983	MI0000737	hsa-miR-200a	IH-300651-07	0.92	0.45	1.165	CV1
406987	MI0000284	hsa-miR-204	IH-300563-07	0.92	0.45	0.895	CV1
407001	MI0000295	hsa-miR-218-2*	IH-301042-02	0.92	0.45	0.77	CV1
407008	MI0000300	hsa-miR-223*	IH-301197-02	0.92	0.45	1	CV1
407011	MI0000439	hsa-miR-23b	IH-300588-07	0.92	0.45	1.035	CV1
407029	MI0000088	hsa-miR-30a	IH-300505-05	0.92	0.45	0.98	CV1
407037	MI0000542	hsa-miR-320a	IH-300645-06	0.92	0.45	1.19	CV1
407050	MI0000095	hsa-miR-93*	IH-301207-02	0.92	0.45	1.025	CV1
442897	MI0000807	hsa-miR-323-5p	IH-301085-02	0.92	0.45	0.98	CV1
442899	MI0000824	hsa-miR-325	IH-300710-07	0.92	0.45	1.005	CV1
442916	MI0000779	hsa-miR-371-5p	IH-301078-02	0.92	0.45	1.095	CV1
494333	MI0001145	hsa-miR-384	IH-300713-07	0.92	0.45	1.07	CV1
494335	MI0001445	hsa-miR-423-5p	IH-301089-02	0.92	0.45	1.26	CV1
574410	MI0014206	hsa-miR-323b-3p	IH-301725-01	0.92	0.45	1.03	CV1
574462	MI0003144	hsa-miR-515-5p	IH-300773-05	0.92	0.45	1.05	CV1
574466	MI0003148	hsa-miR-519c-3p	IH-300786-05	0.92	0.45	0.855	CV1
574471	MI0003153	hsa-miR-523	IH-300794-06	0.92	0.45	1.045	CV1
619556	MI0003513	hsa-miR-455-5p	IH-300856-07	0.92	0.45	0.945	CV1
664612	MI0003514	hsa-miR-539	IH-300859-03	0.92	0.45	1.06	CV1
693120	MI0003646	hsa-miR-33b	IH-300958-04	0.92	0.45	1.095	CV1
693129	MI0003630	hsa-miR-548c-3p	IH-300942-03	0.92	0.45	1.135	CV1
693149	MI0003570	hsa-miR-564	IH-300882-03	0.92	0.45	1.08	CV1
693154	MI0003576	hsa-miR-569	IH-300888-03	0.92	0.45	1.265	CV1
693167	MI0003589	hsa-miR-582-5p	IH-300901-03	0.92	0.45	1.085	CV1
693176	MI0003603	hsa-miR-591	IH-300915-03	0.92	0.45	1.28	CV1
693178	MI0003605	hsa-miR-593*	IH-300917-03	0.92	0.45	0.995	CV1
693205	MI0003634	hsa-miR-620	IH-300946-03	0.92	0.45	1.38	CV1
693207	MI0003636	hsa-miR-622	IH-300948-03	0.92	0.45	1.125	CV1
693211	MI0003640	hsa-miR-626	IH-300952-03	0.92	0.45	0.755	CV2
693224	MI0003654	hsa-miR-639	IH-300966-03	0.92	0.45	1.135	CV1
724028	MI0003682	hsa-miR-658	IH-300993-03	0.92	0.45	1.09	CV1
100033819	MI0005416	hsa-miR-675	IH-301015-04	0.92	0.45	1.02	CV1
100126308	MI0005539	hsa-miR-541	IH-301230-02	0.92	0.45	1.605	CV1
100302124	MI0006432	hsa-miR-1288	IH-301424-01	0.92	0.45	1.395	CV1
100302135	MI0003778	hsa-miR-320c	IH-301309-01	0.92	0.45	0.925	CV2
100302171	MI0006652	hsa-miR-1321	IH-301435-01	0.92	0.45	1.02	CV1
100302175	MI0006340	hsa-miR-1207-5p	IH-301333-01	0.92	0.45	0.975	CV1
100302192	MI0006374	hsa-miR-548f	IH-301366-01	0.92	0.45	1.015	CV1
100302243	MI0009982	hsa-miR-1972	IH-301469-01	0.92	0.45	0.925	CV1
100302257	MI0007260	hsa-miR-1539	IH-301452-01	0.92	0.45	1.005	CV1
100302273	MI0006388	hsa-miR-1254	IH-301380-01	0.92	0.45	0.915	CV1
100302280	MI0006327	hsa-miR-1237	IH-301293-02	0.92	0.45	0.88	CV1
100313839	MI0010633	hsa-miR-2114	IH-301489-01	0.92	0.45	1.13	CV1
100422855	MI0015828	hsa-miR-4301	IH-301784-01	0.92	0.45	1.095	CV1
100422870	MI0014214	hsa-miR-3180-5p	IH-301733-01	0.92	0.45	1.01	CV1
100422912	MI0014249	hsa-miR-3200-3p	IH-301771-01	0.92	0.45	0.905	CV1
100422941	MI0015880	hsa-miR-4272	IH-301837-01	0.92	0.45	1.055	CV1
100422945	MI0015866	hsa-miR-4326	IH-301822-01	0.92	0.45	1.045	CV1
100422962	MI0015885	hsa-miR-4281	IH-301842-01	0.92	0.45	0.86	CV1
100422963	MI0015899	hsa-miR-4290	IH-301856-01	0.92	0.45	1.005	CV1
100422971	MI0015842	hsa-miR-4312	IH-301798-01	0.92	0.45	1.03	CV1
100422987	MI0014252	hsa-miR-3202	IH-301775-01	0.92	0.45	0.995	CV1
100423005	MI0015890	hsa-miR-4282	IH-301847-01	0.92	0.45	0.98	CV1
100423014	MI0014241	hsa-miR-3196	IH-301762-01	0.92	0.45	0.95	CV1
100500805	MI0015997	hsa-miR-3607-5p	IH-301501-01	0.92	0.45	0.905	CV1
100500841	MI0016079	hsa-miR-3678-5p	IH-301560-01	0.92	0.45	1.19	CV1
100500850	MI0016083	hsa-miR-3682	IH-301568-01	0.92	0.45	1.005	CV1
100500864	MI0016439	hsa-miR-3929	IH-301616-01	0.92	0.45	1.03	CV1
100500865	MI0016592	hsa-miR-3936	IH-301619-01	0.92	0.45	1.135	CV1
100500869	MI0016073	hsa-miR-3672	IH-301553-01	0.92	0.45	1.025	CV1
100500870	MI0016434	hsa-miR-3926	IH-301610-01	0.92	0.45	0.97	CV1
100500908	MI0016003	hsa-miR-3613-5p	IH-301506-01	0.92	0.45	0.95	CV1
100500910	MI0016071	hsa-miR-3670	IH-301551-01	0.92	0.45	0.925	CV1
406902	MI0000266	hsa-miR-10a	IH-300549-05	0.91	0.34	0.865	CV1
406979	MI0000073	hsa-miR-19a*	IH-301020-02	0.91	0.34	0.735	CV2
407031	MI0000736	hsa-miR-30c	IH-300542-07	0.91	0.34	1.22	CV1
494337	MI0001448	hsa-miR-425	IH-300997-03	0.91	0.34	1.035	CV1
574513	MI0003195	hsa-miR-508-5p	IH-301171-02	0.91	0.34	1.11	CV1
693136	MI0003575	hsa-miR-551b	IH-300887-03	0.91	0.34	0.975	CV1
693143	MI0003564	hsa-miR-558	IH-300876-03	0.91	0.34	1.05	CV1
100126296	MI0005523	hsa-miR-298	IH-301212-02	0.91	0.34	1.1	CV1
100126314	MI0005561	hsa-miR-877	IH-301279-02	0.91	0.34	1.14	CV1
100126349	MI0005713	hsa-miR-921	IH-301256-02	0.91	0.34	1.05	CV1
100422867	MI0015825	hsa-miR-378c	IH-301781-01	0.91	0.34	0.97	CV1
100422902	MI0014128	hsa-miR-3116	IH-301645-01	0.91	0.34	1	CV1
100422996	MI0015872	hsa-miR-4262	IH-301828-01	0.91	0.34	0.875	CV1
100423031	MI0015852	hsa-miR-4321	IH-301808-01	0.91	0.34	1.26	CV1
100500905	MI0016062	hsa-miR-3661	IH-301540-01	0.91	0.34	0.98	CV1
406899	MI0000113	hsa-miR-106a*	IH-301159-02	0.9	0.22	0.98	CV1
406942	MI0000479	hsa-miR-150	IH-300632-05	0.9	0.22	0.945	CV1
406953	MI0000072	hsa-miR-18a*	IH-300855-06	0.9	0.22	1.215	CV1
406960	MI0000481	hsa-miR-184	IH-300635-05	0.9	0.22	1.145	CV1
406965	MI0000486	hsa-miR-190	IH-300639-05	0.9	0.22	1.15	CV1
407031	MI0000736	hsa-miR-30c-1*	IH-301199-02	0.9	0.22	1.13	CV1
407046	MI0000466	hsa-miR-9*	IH-300621-08	0.9	0.22	0.99	CV1
574032	MI0001519	hsa-miR-20b*	IH-301174-02	0.9	0.22	0.965	CV1
574038	MI0001721	hsa-miR-431*	IH-301090-02	0.9	0.22	0.885	CV1
574443	MI0003125	hsa-miR-490-5p	IH-301186-02	0.9	0.22	1.225	CV1
574444	MI0003126	hsa-miR-491-3p	IH-301091-02	0.9	0.22	1.185	CV1
574447	MI0003129	hsa-miR-146b-3p	IH-301092-02	0.9	0.22	1.035	CV1
574455	MI0003137	hsa-miR-193b*	IH-301093-02	0.9	0.22	0.85	CV1
574470	MI0003152	hsa-miR-525-3p	IH-300793-06	0.9	0.22	1.115	CV1
574472	MI0003154	hsa-miR-518f	IH-300796-06	0.9	0.22	1.06	CV1
574478	MI0003160	hsa-miR-524-5p	IH-300806-05	0.9	0.22	0.995	CV1
574511	MI0003193	hsa-miR-506	IH-300846-07	0.9	0.22	1.08	CV1
574514	MI0003196	hsa-miR-509-5p	IH-301166-02	0.9	0.22	1.07	CV1
574516	MI0003198	hsa-miR-514	IH-300851-08	0.9	0.22	0.9	CV1
619556	MI0003513	hsa-miR-455-3p	IH-301172-02	0.9	0.22	0.985	CV1
693128	MI0003596	hsa-miR-548b-5p	IH-301116-02	0.9	0.22	0.895	CV1
693128	MI0003596	hsa-miR-548b-3p	IH-300908-03	0.9	0.22	1.12	CV1
693133	MI0003600	hsa-miR-550*	IH-300912-03	0.9	0.22	1.085	CV1
693137	MI0003557	hsa-miR-552	IH-300869-03	0.9	0.22	0.845	CV1
693140	MI0003561	hsa-miR-555	IH-300873-03	0.9	0.22	1.14	CV1
693159	MI0003581	hsa-miR-574-5p	IH-301113-02	0.9	0.22	1.09	CV1
693171	MI0003594	hsa-miR-586	IH-300906-03	0.9	0.22	1.17	CV1
693180	MI0003607	hsa-miR-595	IH-300919-03	0.9	0.22	0.965	CV1
693210	MI0003639	hsa-miR-625	IH-300951-04	0.9	0.22	0.93	CV1
693226	MI0003656	hsa-miR-641	IH-300968-03	0.9	0.22	1.195	CV1
693229	MI0003659	hsa-miR-644	IH-300971-03	0.9	0.22	1.225	CV1
693234	MI0003664	hsa-miR-649	IH-300976-03	0.9	0.22	0.95	CV1
724023	MI0003674	hsa-miR-653	IH-300986-04	0.9	0.22	1.42	CV1
768212	MI0003757	hsa-miR-758	IH-300999-03	0.9	0.22	0.995	CV1
768214	MI0003761	hsa-miR-668	IH-301001-03	0.9	0.22	0.985	CV1
768217	MI0003834	hsa-miR-769-5p	IH-301007-03	0.9	0.22	0.785	CV1
100302119	MI0007259	hsa-miR-1538	IH-301451-01	0.9	0.22	0.97	CV1
100302170	MI0006339	hsa-miR-1206	IH-301332-01	0.9	0.22	1.015	CV1
100302175	MI0006340	hsa-miR-1207-3p	IH-301334-01	0.9	0.22	1.16	CV1
100302184	MI0006408	hsa-miR-1272	IH-301400-01	0.9	0.22	0.945	CV1
100302188	MI0006373	hsa-miR-1243	IH-301365-01	0.9	0.22	1.23	CV1
100302210	MI0008330	hsa-miR-1909	IH-301456-01	0.9	0.22	1.005	CV1
100302226	MI0006328	hsa-miR-1238	IH-301294-02	0.9	0.22	1.055	CV1
100302238	MI0007261	hsa-miR-103-as	IH-301453-01	0.9	0.22	1.045	CV1
100302260	MI0010486	hsa-miR-2052	IH-301477-01	0.9	0.22	0.96	CV1
100302281	MI0006341	hsa-miR-1208	IH-301335-01	0.9	0.22	1.085	CV1
100302286	MI0006404	hsa-miR-1267	IH-301396-01	0.9	0.22	0.91	CV1
100313781	MI0012489	hsa-miR-718	IH-301486-01	0.9	0.22	1.025	CV1
100422846	MI0014194	hsa-miR-3164	IH-301713-01	0.9	0.22	1.075	CV1
100422856	MI0014139	hsa-miR-3123	IH-301656-01	0.9	0.22	0.97	CV1
100422865	MI0015849	hsa-miR-4320	IH-301805-01	0.9	0.22	1.115	CV1
100422870	MI0014214	hsa-miR-3180-3p	IH-301734-01	0.9	0.22	1.1	CV1
100422881	MI0014201	hsa-miR-3170	IH-301720-01	0.9	0.22	0.995	CV1
100422909	MI0015822	hsa-miR-4295	IH-301778-01	0.9	0.22	0.8	CV1
100422952	MI0015879	hsa-miR-4271	IH-301836-01	0.9	0.22	1.24	CV1
100422980	MI0015853	hsa-miR-4323	IH-301809-01	0.9	0.22	1.115	CV1
100422986	MI0014142	hsa-miR-3125	IH-301659-01	0.9	0.22	1.005	CV1
100423020	MI0015857	hsa-miR-4258	IH-301813-01	0.9	0.22	1.045	CV1
100500841	MI0016079	hsa-miR-3678-3p	IH-301561-01	0.9	0.22	1.09	CV1
100500845	MI0016685	hsa-miR-642b	IH-301631-01	0.9	0.22	0.94	CV1
100500848	MI0016074	hsa-miR-3673	IH-301554-01	0.9	0.22	1.015	CV1
100500853	MI0015995	hsa-miR-3605-3p	IH-301497-01	0.9	0.22	0.92	CV1
100500876	MI0016076	hsa-miR-3675-5p	IH-301557-01	0.9	0.22	0.945	CV1
100500892	MI0016077	hsa-miR-3676	IH-301558-01	0.9	0.22	1.03	CV1
100500899	MI0016093	hsa-miR-3692	IH-301579-01	0.9	0.22	1.05	CV1
100500901	MI0016438	hsa-miR-3928	IH-301615-01	0.9	0.22	1.03	CV1
100500912	MI0016075	hsa-miR-3674	IH-301555-01	0.9	0.22	1.01	CV1
100500917	MI0016081	hsa-miR-3680	IH-301565-01	0.9	0.22	1	CV1
406906	MI0000442	hsa-miR-122	IH-300591-06	0.89	0.11	0.9	CV1
406932	MI0000456	hsa-miR-140-5p	IH-300607-06	0.89	0.11	1.15	CV1
406937	MI0000461	hsa-miR-145*	IH-301059-02	0.89	0.11	1.175	CV1
406985	MI0000650	hsa-miR-200c*	IH-301070-02	0.89	0.11	1.215	CV1
407003	MI0000740	hsa-miR-219-2-3p	IH-301143-02	0.89	0.11	1.1	CV1
407035	MI0000089	hsa-miR-31	IH-300507-06	0.89	0.11	0.945	CV1
574453	MI0003135	hsa-miR-495	IH-300762-06	0.89	0.11	1.185	CV1
574502	MI0003184	hsa-miR-500	IH-301168-02	0.89	0.11	1.095	CV1
574514	MI0003196	hsa-miR-509-3p	IH-300849-08	0.89	0.11	1.125	CV1
693185	MI0003613	hsa-miR-600	IH-300925-03	0.89	0.11	0.97	CV1
100422835	MI0014225	hsa-miR-3183	IH-301744-01	0.89	0.11	0.965	CV1
100500817	MI0016002	hsa-miR-3612	IH-301505-01	0.89	0.11	1.065	CV1
100500827	MI0016004	hsa-miR-3614-5p	IH-301509-01	0.89	0.11	0.975	CV1
100500867	MI0016085	hsa-miR-3684	IH-301570-01	0.89	0.11	1.04	CV1
100500873	MI0016590	hsa-miR-3934	IH-301617-01	0.89	0.11	0.825	CV1
406897	MI0000111	hsa-miR-105*	IH-301195-02	0.88	0	1.14	CV1
406914	MI0000472	hsa-miR-127-5p	IH-301062-02	0.88	0	1.22	CV1
406930	MI0000455	hsa-miR-138-2*	IH-301054-02	0.88	0	1.315	CV1
406933	MI0000457	hsa-miR-141*	IH-301056-02	0.88	0	1.28	CV1
406940	MI0000253	hsa-miR-148a*	IH-301205-02	0.88	0	0.88	CV1
406941	MI0000478	hsa-miR-149	IH-300631-08	0.88	0	0.915	CV1
406952	MI0000071	hsa-miR-17*	IH-300486-06	0.88	0	0.985	CV1
406958	MI0000272	hsa-miR-182*	IH-300558-07	0.88	0	1.03	CV1
406962	MI0000483	hsa-miR-186	IH-300637-08	0.88	0	1.02	CV1
406969	MI0000488	hsa-miR-194	IH-300641-07	0.88	0	1.04	CV1
406973	MI0000279	hsa-miR-196a*	IH-301041-02	0.88	0	1.03	CV1
406982	MI0000076	hsa-miR-20a*	IH-301022-02	0.88	0	1.08	CV1
406995	MI0000289	hsa-miR-181a*	IH-300568-07	0.88	0	1.11	CV1
407000	MI0000294	hsa-miR-218	IH-300573-07	0.88	0	1.11	CV1
407007	MI0000299	hsa-miR-222	IH-300579-08	0.88	0	0.84	CV1
407008	MI0000300	hsa-miR-223	IH-300580-08	0.88	0	0.915	CV1
407015	MI0000083	hsa-miR-26a-1*	IH-301027-02	0.88	0	1.185	CV1
407039	MI0000091	hsa-miR-33a	IH-300509-08	0.88	0	0.91	CV1
407053	MI0000098	hsa-miR-96*	IH-301206-02	0.88	0	1.03	CV1
442898	MI0000813	hsa-miR-324-5p	IH-300704-05	0.88	0	0.89	CV1
442907	MI0000815	hsa-miR-339-3p	IH-301185-02	0.88	0	1.145	CV1
442908	MI0000802	hsa-miR-340	IH-301081-02	0.88	0	1.015	CV1
442919	MI0000782	hsa-miR-374a	IH-300681-07	0.88	0	1.07	CV1
574038	MI0001721	hsa-miR-431	IH-300729-05	0.88	0	1.03	CV1
574442	MI0003124	hsa-miR-489	IH-300749-08	0.88	0	0.88	CV1
574443	MI0003125	hsa-miR-490-3p	IH-300750-07	0.88	0	1.245	CV1
574458	MI0003140	hsa-miR-512-5p	IH-300767-05	0.88	0	0.805	CV1
574474	MI0003156	hsa-miR-518b	IH-300798-05	0.88	0	1.025	CV1
574482	MI0003164	hsa-miR-520d-5p	IH-300815-06	0.88	0	1.095	CV1
574483	MI0003165	hsa-miR-517b	IH-300817-05	0.88	0	1.03	CV1
574494	MI0003176	hsa-miR-521	IH-300814-05	0.88	0	1.065	CV1
574504	MI0003186	hsa-miR-502-5p	IH-300840-07	0.88	0	0.895	CV1
574515	MI0003197	hsa-miR-510	IH-300850-08	0.88	0	1.075	CV1
693144	MI0003565	hsa-miR-559	IH-300877-03	0.88	0	1.08	CV1
693161	MI0003583	hsa-miR-576-5p	IH-300895-04	0.88	0	1.13	CV1
693170	MI0003592	hsa-miR-585	IH-300904-03	0.88	0	0.915	CV1
693222	MI0003652	hsa-miR-637	IH-300964-03	0.88	0	1.01	CV1
724027	MI0003681	hsa-miR-657	IH-300992-03	0.88	0	1.195	CV1
724029	MI0003683	hsa-miR-659	IH-300994-03	0.88	0	1.12	CV1
100126348	MI0005567	hsa-miR-760	IH-301251-02	0.88	0	0.995	CV1
100302160	MI0006323	hsa-miR-1233	IH-301290-02	0.88	0	0.905	CV1
100302167	MI0006359	hsa-miR-1299	IH-301351-01	0.88	0	0.885	CV1
100302185	MI0006337	hsa-miR-1204	IH-301468-01	0.88	0	1.175	CV1
100302190	MI0009986	hsa-miR-1976	IH-301473-01	0.88	0	1.09	CV1
100302225	MI0010487	hsa-miR-2053	IH-301478-01	0.88	0	0.89	CV1
100302239	MI0006378	hsa-miR-548f	IH-301370-01	0.88	0	1.05	CV1
100313886	MI0010635	hsa-miR-2116	IH-301491-01	0.88	0	1.055	CV1
100313896	MI0008190	hsa-miR-320d	IH-301440-01	0.88	0	1.12	CV1
100422837	MI0014205	hsa-miR-1193	IH-301723-01	0.88	0	1.095	CV1
100422871	MI0014130	hsa-miR-3117	IH-301647-01	0.88	0	0.985	CV1
100422918	MI0014198	hsa-miR-3167	IH-301717-01	0.88	0	1.185	CV1
100422936	MI0014180	hsa-miR-3153	IH-301699-01	0.88	0	0.95	CV1
100422947	MI0014138	hsa-miR-3122	IH-301655-01	0.88	0	1.04	CV1
100422950	MI0014165	hsa-miR-3141	IH-301683-01	0.88	0	1.13	CV1
100422964	MI0014177	hsa-miR-3150	IH-301696-01	0.88	0	0.905	CV1
100422978	MI0014227	hsa-miR-3185	IH-301746-01	0.88	0	1.075	CV1
100422979	MI0015854	hsa-miR-4324	IH-301810-01	0.88	0	1.13	CV1
100422982	MI0015894	hsa-miR-4286	IH-301851-01	0.88	0	1.215	CV1
100422992	MI0014178	hsa-miR-3151	IH-301697-01	0.88	0	1.02	CV1
100423008	MI0014131	hsa-miR-3118	IH-301648-01	0.88	0	1.035	CV1
100423015	MI0015898	hsa-miR-4289	IH-301855-01	0.88	0	0.945	CV1
100423030	MI0014143	hsa-miR-3126-5p	IH-301661-01	0.88	0	0.85	CV1
100500801	MI0016060	hsa-miR-3659	IH-301538-01	0.88	0	1.07	CV1
100500805	MI0015997	hsa-miR-3607-3p	IH-301500-01	0.88	0	0.92	CV1
100500851	MI0016424	hsa-miR-3918	IH-301600-01	0.88	0	1.06	CV1
100500853	MI0015995	hsa-miR-3605-5p	IH-301498-01	0.88	0	0.845	CV1
100500877	MI0016430	hsa-miR-3923	IH-301606-01	0.88	0	1.18	CV1
100500893	MI0016064	hsa-miR-3663-5p	IH-301542-01	0.88	0	0.98	CV1
100500897	MI0016007	hsa-miR-3617	IH-301513-01	0.88	0	1.01	CV1
100500898	MI0016435	hsa-miR-3927	IH-301611-01	0.88	0	0.965	CV1
100500906	MI0016411	hsa-miR-3689b*	IH-301587-01	0.88	0	1.16	CV1
100500907	MI0016426	hsa-miR-3150b	IH-301602-01	0.88	0	1.11	CV1
100500913	MI0016135	hsa-miR-3714	IH-301582-01	0.88	0	0.97	CV1
406892	MI0000102	hsa-miR-100*	IH-301032-02	0.87	-0.11	0.775	CV1
407023	MI0000744	hsa-miR-299-5p	IH-300854-05	0.87	-0.11	1.08	CV1
407032	MI0000254	hsa-miR-30c-2*	IH-301034-02	0.87	-0.11	1.12	CV1
407042	MI0000743	hsa-miR-34c-5p	IH-300655-05	0.87	-0.11	1.015	CV1
554214	MI0001652	hsa-miR-450a	IH-300724-08	0.87	-0.11	1.015	CV1
574450	MI0003132	hsa-miR-493	IH-300858-04	0.87	-0.11	1.195	CV1
574477	MI0003159	hsa-miR-518c	IH-300805-06	0.87	-0.11	1.05	CV1
574479	MI0003161	hsa-miR-517*	IH-300808-05	0.87	-0.11	1.08	CV1
574508	MI0003190	hsa-miR-505*	IH-301169-02	0.87	-0.11	0.985	CV1
724031	MI0003669	hsa-miR-661	IH-300981-03	0.87	-0.11	0.845	CV1
100126302	MI0005531	hsa-miR-450b-3p	IH-301222-02	0.87	-0.11	1.035	CV1
100302122	MI0006276	hsa-miR-1183	IH-301324-01	0.87	-0.11	1.08	CV1
100302152	MI0006399	hsa-miR-548n	IH-301391-01	0.87	-0.11	0.94	CV1
100302242	MI0006326	hsa-miR-1236	IH-301292-02	0.87	-0.11	1.23	CV1
100313886	MI0010635	hsa-miR-2116*	IH-301492-01	0.87	-0.11	1.045	CV1
100422826	MI0015884	hsa-miR-4274	IH-301841-01	0.87	-0.11	1.08	CV1
100422873	MI0015824	hsa-miR-4297	IH-301780-01	0.87	-0.11	1.13	CV1
100422887	MI0015889	hsa-miR-4280	IH-301846-01	0.87	-0.11	1.095	CV1
100422904	MI0014238	hsa-miR-3193	IH-301759-01	0.87	-0.11	0.88	CV1
100422930	MI0015902	hsa-miR-4330	IH-301859-01	0.87	-0.11	0.96	CV1
100422954	MI0015837	hsa-miR-4309	IH-301793-01	0.87	-0.11	1.07	CV1
100423037	MI0014210	hsa-miR-3176	IH-301729-01	0.87	-0.11	1.085	CV1
100423038	MI0014157	hsa-miR-466	IH-301675-01	0.87	-0.11	0.89	CV1
100500815	MI0016088	hsa-miR-3687	IH-301573-01	0.87	-0.11	0.995	CV1
100500856	MI0016688	hsa-miR-548z	IH-301634-01	0.87	-0.11	0.99	CV1
100500862	MI0016048	hsa-miR-3648	IH-301526-01	0.87	-0.11	1.02	CV1
406893	MI0000103	hsa-miR-101	IH-300518-08	0.86	-0.22	1.105	CV1
406907	MI0000443	hsa-miR-124	IH-300592-06	0.86	-0.22	0.92	CV1
406927	MI0000475	hsa-miR-136*	IH-301064-02	0.86	-0.22	0.92	CV1
406929	MI0000476	hsa-miR-138	IH-300606-06	0.86	-0.22	1.11	CV1
406936	MI0000460	hsa-miR-144	IH-300612-06	0.86	-0.22	1	CV1
406947	MI0000681	hsa-miR-155*	IH-301071-02	0.86	-0.22	1	CV1
406957	MI0000271	hsa-miR-181c*	IH-301039-02	0.86	-0.22	0.995	CV1
406970	MI0000732	hsa-miR-194*	IH-301108-02	0.86	-0.22	1.13	CV1
406980	MI0000074	hsa-miR-19b	IH-300489-05	0.86	-0.22	1.025	CV1
406986	MI0000283	hsa-miR-203	IH-300562-05	0.86	-0.22	1.035	CV1
406998	MI0000292	hsa-miR-216a	IH-300571-08	0.86	-0.22	1.155	CV1
407009	MI0000301	hsa-miR-224*	IH-301304-01	0.86	-0.22	1.105	CV1
407019	MI0000440	hsa-miR-27b	IH-300589-07	0.86	-0.22	1.045	CV1
407034	MI0000749	hsa-miR-30e*	IH-300662-07	0.86	-0.22	0.925	CV1
407053	MI0000098	hsa-miR-96	IH-300514-08	0.86	-0.22	1.05	CV1
442904	MI0000816	hsa-miR-335*	IH-301161-02	0.86	-0.22	1.085	CV1
442911	MI0000826	hsa-miR-346	IH-300712-05	0.86	-0.22	1.085	CV1
442913	MI0000776	hsa-miR-376c	IH-300674-06	0.86	-0.22	0.925	CV1
442919	MI0000782	hsa-miR-374a*	IH-301160-02	0.86	-0.22	1.1	CV1
494325	MI0000784	hsa-miR-376a	IH-300683-05	0.86	-0.22	1.06	CV1
494327	MI0000786	hsa-miR-378*	IH-300685-05	0.86	-0.22	1.01	CV1
494335	MI0001445	hsa-miR-423-3p	IH-300716-06	0.86	-0.22	0.905	CV1
574034	MI0001723	hsa-miR-433	IH-300730-05	0.86	-0.22	1.29	CV1
574408	MI0001725	hsa-miR-329	IH-300731-05	0.86	-0.22	1.29	CV1
574435	MI0002466	hsa-miR-376b	IH-300741-05	0.86	-0.22	0.99	CV1
574448	MI0003130	hsa-miR-202*	IH-300755-08	0.86	-0.22	0.91	CV1
574462	MI0003144	hsa-miR-515-3p	IH-300775-06	0.86	-0.22	0.95	CV2
574477	MI0003159	hsa-miR-518c*	IH-300804-05	0.86	-0.22	1.01	CV1
574492	MI0003174	hsa-miR-517c	IH-300832-05	0.86	-0.22	0.735	CV2
574513	MI0003195	hsa-miR-508-3p	IH-300848-07	0.86	-0.22	1.085	CV1
693141	MI0003562	hsa-miR-556-3p	IH-301111-02	0.86	-0.22	0.825	CV1
693146	MI0003567	hsa-miR-561	IH-300879-03	0.86	-0.22	1.305	CV1
693161	MI0003583	hsa-miR-576-3p	IH-301114-02	0.86	-0.22	1.16	CV1
693173	MI0003597	hsa-miR-588	IH-300909-03	0.86	-0.22	0.785	CV1
693200	MI0003628	hsa-miR-615-3p	IH-300940-04	0.86	-0.22	1.175	CV1
693201	MI0003629	hsa-miR-616	IH-301124-02	0.86	-0.22	0.995	CV1
693213	MI0003642	hsa-miR-628-3p	IH-300954-04	0.86	-0.22	1.075	CV1
693228	MI0003658	hsa-miR-643	IH-300970-03	0.86	-0.22	0.955	CV1
768217	MI0003834	hsa-miR-769-3p	IH-301006-03	0.86	-0.22	0.95	CV1
100126310	MI0005542	hsa-miR-876-3p	IH-301236-02	0.86	-0.22	0.97	CV1
100126324	MI0005756	hsa-miR-934	IH-301263-02	0.86	-0.22	1.02	CV1
100302111	MI0006277	hsa-miR-1184	IH-301325-01	0.86	-0.22	1.06	CV1
100302118	MI0006348	hsa-miR-1286	IH-301340-01	0.86	-0.22	1.24	CV1
100302129	MI0008336	hsa-miR-1915	IH-301465-01	0.86	-0.22	0.895	CV1
100302139	MI0007258	hsa-miR-1537	IH-301450-01	0.86	-0.22	0.93	CV1
100302166	MI0006653	hsa-miR-1322	IH-301436-01	0.86	-0.22	1.16	CV1
100302211	MI0006335	hsa-miR-1203	IH-301329-01	0.86	-0.22	1.085	CV1
100302224	MI0010629	hsa-miR-2110	IH-301480-01	0.86	-0.22	0.945	CV1
100302233	MI0006405	hsa-miR-1268	IH-301397-01	0.86	-0.22	0.95	CV1
100302237	MI0006428	hsa-miR-1281	IH-301420-01	0.86	-0.22	0.98	CV1
100302255	MI0003786	hsa-miR-1323	IH-301311-01	0.86	-0.22	1.305	CV1
100302261	MI0008331	hsa-miR-1910	IH-301458-01	0.86	-0.22	0.925	CV1
100302270	MI0006372	hsa-miR-1305	IH-301364-01	0.86	-0.22	1.12	CV1
100313770	MI0006354	hsa-miR-548k	IH-301346-01	0.86	-0.22	0.965	CV1
100313774	MI0006417	hsa-miR-302e	IH-301409-01	0.86	-0.22	0.97	CV1
100313830	MI0006411	hsa-miR-548h	IH-301403-01	0.86	-0.22	1.03	CV1
100422827	MI0014189	hsa-miR-3160	IH-301708-01	0.86	-0.22	1.06	CV1
100422842	MI0014181	hsa-miR-3074	IH-301700-01	0.86	-0.22	0.905	CV1
100422858	MI0015891	hsa-miR-4285	IH-301848-01	0.86	-0.22	0.775	CV1
100422883	MI0015865	hsa-miR-4325	IH-301821-01	0.86	-0.22	1.185	CV1
100422894	MI0015859	hsa-miR-4260	IH-301815-01	0.86	-0.22	1.06	CV1
100422911	MI0015903	hsa-miR-500b	IH-301860-01	0.86	-0.22	1.17	CV1
100422914	MI0015860	hsa-miR-4253	IH-301816-01	0.86	-0.22	0.96	CV1
100422931	MI0015832	hsa-miR-4304	IH-301788-01	0.86	-0.22	0.9	CV1
100422943	MI0014233	hsa-miR-3189	IH-301754-01	0.86	-0.22	0.97	CV1
100422955	MI0015881	hsa-miR-4273	IH-301838-01	0.86	-0.22	0.795	CV1
100422974	MI0014212	hsa-miR-3178	IH-301731-01	0.86	-0.22	0.945	CV1
100422990	MI0014155	hsa-miR-3134	IH-301673-01	0.86	-0.22	1.08	CV1
100422991	MI0014197	hsa-miR-1260b	IH-301716-01	0.86	-0.22	1.2	CV1
100423003	MI0014226	hsa-miR-3184	IH-301745-01	0.86	-0.22	1.11	CV1
100423023	MI0014245	hsa-miR-3197	IH-301766-01	0.86	-0.22	0.995	CV1
100500802	MI0016086	hsa-miR-3685	IH-301571-01	0.86	-0.22	0.98	CV1
100500833	MI0016053	hsa-miR-3653	IH-301531-01	0.86	-0.22	0.975	CV1
100500844	MI0016065	hsa-miR-3664	IH-301544-01	0.86	-0.22	0.94	CV1
100500849	MI0016422	hsa-miR-3916	IH-301598-01	0.86	-0.22	1.14	CV1
100500857	MI0016596	hsa-miR-3939	IH-301623-01	0.86	-0.22	1.015	CV1
100500871	MI0016014	hsa-miR-3622b-3p	IH-301521-01	0.86	-0.22	1.09	CV1
100500874	MI0016070	hsa-miR-3669	IH-301550-01	0.86	-0.22	0.915	CV1
100526648	MI0016059	hsa-miR-1273e	IH-301537-01	0.86	-0.22	1.06	CV1
406893	MI0000103	hsa-miR-101*	IH-301135-02	0.85	-0.34	0.97	CV1
406961	MI0000482	hsa-miR-185	IH-300636-08	0.85	-0.34	1.11	CV1
406961	MI0000482	hsa-miR-185*	IH-301192-02	0.85	-0.34	1.085	CV1
406976	MI0000242	hsa-miR-199a-3p	IH-300535-06	0.85	-0.34	0.955	CV1
406984	MI0000342	hsa-miR-200b*	IH-301144-02	0.85	-0.34	0.96	CV1
442918	MI0000781	hsa-miR-373*	IH-300679-05	0.85	-0.34	1.22	CV1
664614	MI0003516	hsa-miR-545*	IH-301182-02	0.85	-0.34	1.185	CV1
693125	MI0003593	hsa-miR-548a-3p	IH-300905-03	0.85	-0.34	1.125	CV1
693182	MI0003609	hsa-miR-597	IH-300921-03	0.85	-0.34	1.3	CV1
693188	MI0003616	hsa-miR-603	IH-300928-03	0.85	-0.34	1.21	CV1
693195	MI0003623	hsa-miR-610	IH-300935-03	0.85	-0.34	0.97	CV1
100126313	MI0005559	hsa-miR-744*	IH-301241-02	0.85	-0.34	1.29	CV1
100302136	MI0006434	hsa-miR-1252	IH-301426-01	0.85	-0.34	0.985	CV1
100302168	MI0006391	hsa-miR-1257	IH-301383-01	0.85	-0.34	1.12	CV1
100302201	MI0006318	hsa-miR-1228*	IH-301287-02	0.85	-0.34	0.975	CV1
100302284	MI0006370	hsa-miR-1303	IH-301362-01	0.85	-0.34	0.98	CV1
100313887	MI0011284	hsa-miR-2277-5p	IH-301483-01	0.85	-0.34	0.935	CV1
100313923	MI0003823	hsa-miR-449c	IH-301488-01	0.85	-0.34	1.235	CV1
100422841	MI0014208	hsa-miR-3174	IH-301727-01	0.85	-0.34	0.955	CV1
100422923	MI0014222	hsa-miR-548w	IH-301741-01	0.85	-0.34	1.085	CV1
100422999	MI0015888	hsa-miR-4278	IH-301845-01	0.85	-0.34	1.01	CV1
100500803	MI0016425	hsa-miR-3919	IH-301601-01	0.85	-0.34	0.86	CV1
100500878	MI0016080	hsa-miR-3679-3p	IH-301563-01	0.85	-0.34	0.945	CV1
100500887	MI0016436	hsa-miR-676*	IH-301613-01	0.85	-0.34	1.215	CV1
406913	MI0000471	hsa-miR-126*	IH-300625-07	0.84	-0.45	1.385	CV1
406915	MI0000447	hsa-miR-128	IH-300597-08	0.84	-0.45	1	CV1
406928	MI0000454	hsa-miR-137	IH-300604-08	0.84	-0.45	1.055	CV1
406934	MI0000458	hsa-miR-142-5p	IH-300609-06	0.84	-0.45	1.035	CV1
406938	MI0000477	hsa-miR-146a	IH-300630-05	0.84	-0.45	0.945	CV1
406941	MI0000478	hsa-miR-149*	IH-301151-02	0.84	-0.45	1.16	CV1
406951	MI0000115	hsa-miR-16-2*	IH-301180-02	0.84	-0.45	1.28	CV1
406962	MI0000483	hsa-miR-186*	IH-301191-02	0.84	-0.45	1.445	CV1
406992	MI0000286	hsa-miR-210	IH-300565-05	0.84	-0.45	1.44	CV1
406997	MI0000291	hsa-miR-215	IH-300570-07	0.84	-0.45	1.32	CV1
407002	MI0000296	hsa-miR-219-1-3p	IH-301208-02	0.84	-0.45	0.92	CV2
407004	MI0000078	hsa-miR-22*	IH-301024-02	0.84	-0.45	0.945	CV1
407016	MI0000750	hsa-miR-26a-2*	IH-301077-02	0.84	-0.45	1.055	CV1
407028	MI0000738	hsa-miR-302a	IH-300653-07	0.84	-0.45	1.11	CV1
407034	MI0000749	hsa-miR-30e	IH-300661-08	0.84	-0.45	0.935	CV1
407052	MI0000097	hsa-miR-95	IH-300513-07	0.84	-0.45	1.09	CV1
442896	MI0000774	hsa-miR-302d*	IH-301164-02	0.84	-0.45	0.985	CV1
494325	MI0000784	hsa-miR-376a*	IH-300865-04	0.84	-0.45	1.2	CV1
494336	MI0001446	hsa-miR-424	IH-300717-07	0.84	-0.45	0.905	CV1
574033	MI0001518	hsa-miR-18b*	IH-301187-02	0.84	-0.45	0.865	CV2
574450	MI0003132	hsa-miR-493*	IH-300758-05	0.84	-0.45	0.815	CV1
574472	MI0003154	hsa-miR-518f*	IH-300795-06	0.84	-0.45	1.065	CV1
574473	MI0003155	hsa-miR-520b	IH-300797-05	0.84	-0.45	1.13	CV1
574488	MI0003170	hsa-miR-518a-5p	IH-301099-02	0.84	-0.45	0.95	CV1
574488	MI0003170	hsa-miR-518a-3p	IH-300828-06	0.84	-0.45	1.025	CV1
574507	MI0003189	hsa-miR-504	IH-300842-08	0.84	-0.45	1.02	CV1
693124	MI0003205	hsa-miR-532-3p	IH-301109-02	0.84	-0.45	0.87	CV1
693129	MI0003630	hsa-miR-548c-5p	IH-301125-02	0.84	-0.45	0.88	CV1
693147	MI0003568	hsa-miR-562	IH-300880-03	0.84	-0.45	1.045	CV1
693160	MI0003582	hsa-miR-575	IH-300894-03	0.84	-0.45	1.125	CV1
693192	MI0003620	hsa-miR-607	IH-300932-03	0.84	-0.45	1.125	CV1
693209	MI0003638	hsa-miR-624*	IH-300950-03	0.84	-0.45	1.06	CV1
693215	MI0003644	hsa-miR-630	IH-300956-03	0.84	-0.45	1.055	CV1
693223	MI0003653	hsa-miR-638	IH-300965-03	0.84	-0.45	1.205	CV1
693227	MI0003657	hsa-miR-642	IH-300969-03	0.84	-0.45	1.15	CV1
693233	MI0003663	hsa-miR-648	IH-300975-03	0.84	-0.45	1.14	CV1
724033	MI0003672	hsa-miR-663	IH-300984-03	0.84	-0.45	0.83	CV1
100126310	MI0005542	hsa-miR-876-5p	IH-301235-02	0.84	-0.45	0.925	CV1
100126317	MI0005566	hsa-miR-374b	IH-301250-02	0.84	-0.45	0.995	CV1
100126342	MI0005528	hsa-miR-892a	IH-301217-02	0.84	-0.45	1.275	CV1
100302143	MI0006383	hsa-miR-1248	IH-301375-01	0.84	-0.45	1.135	CV1
100302177	MI0006406	hsa-miR-1269	IH-301398-01	0.84	-0.45	0.85	CV1
100302179	MI0006407	hsa-miR-1270	IH-301399-01	0.84	-0.45	1.125	CV1
100302283	MI0006316	hsa-miR-1227	IH-301285-02	0.84	-0.45	0.92	CV1
100313824	MI0006336	hsa-miR-663b	IH-301330-01	0.84	-0.45	0.94	CV1
100313839	MI0010633	hsa-miR-2114*	IH-301490-01	0.84	-0.45	1.045	CV1
100313840	MI0010634	hsa-miR-2115*	IH-301494-01	0.84	-0.45	1.16	CV1
100422830	MI0014202	hsa-miR-3171	IH-301721-01	0.84	-0.45	1.155	CV1
100422832	MI0014236	hsa-miR-3191	IH-301757-01	0.84	-0.45	1.23	CV1
100422850	MI0014174	hsa-miR-548v	IH-301693-01	0.84	-0.45	0.985	CV1
100422853	MI0014224	hsa-miR-3182	IH-301743-01	0.84	-0.45	1.07	CV1
100422874	MI0015887	hsa-miR-4279	IH-301844-01	0.84	-0.45	1.17	CV1
100422929	MI0015868	hsa-miR-4261	IH-301824-01	0.84	-0.45	1.06	CV1
100422938	MI0014166	hsa-miR-3142	IH-301684-01	0.84	-0.45	0.945	CV1
100422951	MI0014169	hsa-miR-3144-5p	IH-301687-01	0.84	-0.45	1.04	CV1
100422960	MI0014213	hsa-miR-3179	IH-301732-01	0.84	-0.45	1.265	CV1
100422993	MI0014147	hsa-miR-3130-5p	IH-301666-01	0.84	-0.45	0.965	CV1
100423028	MI0015862	hsa-miR-4254	IH-301818-01	0.84	-0.45	0.955	CV1
100500836	MI0016419	hsa-miR-3914	IH-301595-01	0.84	-0.45	0.965	CV1
100500840	MI0016056	hsa-miR-3656	IH-301534-01	0.84	-0.45	1.01	CV1
100500871	MI0016014	hsa-miR-3622b-5p	IH-301522-01	0.84	-0.45	1.035	CV1
100500890	MI0016001	hsa-miR-3611	IH-301504-01	0.84	-0.45	1.04	CV1
100500903	MI0016417	hsa-miR-3913	IH-301593-01	0.84	-0.45	1.065	CV1
100500906	MI0016411	hsa-miR-3689b	IH-301586-01	0.84	-0.45	0.955	CV1
100500915	MI0016420	hsa-miR-3915	IH-301596-01	0.84	-0.45	0.97	CV1
406936	MI0000460	hsa-miR-144*	IH-301058-02	0.83	-0.56	1.045	CV1
406947	MI0000681	hsa-miR-155	IH-300647-06	0.83	-0.56	0.91	CV1
406953	MI0000072	hsa-miR-18a	IH-300487-06	0.83	-0.56	1.1	CV1
407022	MI0000747	hsa-miR-296-3p	IH-301076-02	0.83	-0.56	1	CV1
407027	MI0000745	hsa-miR-301a	IH-300657-05	0.83	-0.56	0.945	CV1
407033	MI0000255	hsa-miR-30d	IH-300543-05	0.83	-0.56	1.045	CV1
407043	MI0000263	hsa-miR-7	IH-300546-08	0.83	-0.56	1.135	CV1
407049	MI0000094	hsa-miR-92a-2*	IH-301137-02	0.83	-0.56	0.89	CV1
442905	MI0000806	hsa-miR-337-3p	IH-300697-06	0.83	-0.56	1.145	CV1
442920	MI0001150	hsa-miR-196b	IH-300714-08	0.83	-0.56	0.805	CV1
494328	MI0000787	hsa-miR-379*	IH-301080-02	0.83	-0.56	1.06	CV1
574030	MI0000762	hsa-miR-362-5p	IH-300664-07	0.83	-0.56	1.12	CV1
574434	MI0002465	hsa-miR-410	IH-300740-05	0.83	-0.56	1.095	CV1
693189	MI0003617	hsa-miR-604	IH-300929-03	0.83	-0.56	0.96	CV1
693199	MI0003627	hsa-miR-614	IH-300939-03	0.83	-0.56	1.11	CV1
693231	MI0003661	hsa-miR-646	IH-300973-03	0.83	-0.56	1.035	CV1
724030	MI0003684	hsa-miR-660	IH-300995-03	0.83	-0.56	0.975	CV1
768213	MI0003760	hsa-miR-671-5p	IH-301000-04	0.83	-0.56	0.995	CV1
768219	MI0003906	hsa-miR-802	IH-301009-03	0.83	-0.56	1.25	CV1
100302117	MI0003776	hsa-miR-320b	IH-301308-01	0.83	-0.56	1.375	CV1
100302127	MI0007075	hsa-miR-1470	IH-301448-01	0.83	-0.56	0.96	CV1
100302198	MI0006654	hsa-miR-720	IH-301437-01	0.83	-0.56	1.215	CV1
100313779	MI0010636	hsa-miR-2117	IH-301496-01	0.83	-0.56	1.085	CV1
100422884	MI0014168	hsa-miR-548u	IH-301686-01	0.83	-0.56	0.87	CV1
100422892	MI0014185	hsa-miR-3157	IH-301704-01	0.83	-0.56	1.07	CV1
100422933	MI0014154	hsa-miR-378b	IH-301672-01	0.83	-0.56	0.96	CV1
100422944	MI0014229	hsa-miR-3186-3p	IH-301750-01	0.83	-0.56	1.1	CV1
100423029	MI0014193	hsa-miR-3163	IH-301712-01	0.83	-0.56	1.14	CV1
100423040	MI0014196	hsa-miR-3166	IH-301715-01	0.83	-0.56	0.915	CV1
100500855	MI0016134	hsa-miR-3713	IH-301581-01	0.83	-0.56	1.04	CV1
100500882	MI0016068	hsa-miR-3667-3p	IH-301547-01	0.83	-0.56	0.965	CV1
406886	MI0000065	hsa-let-7d*	IH-301188-02	0.82	-0.67	1.18	CV1
406896	MI0000108	hsa-miR-103-2*	IH-301298-01	0.82	-0.67	1.015	CV1
406902	MI0000266	hsa-miR-10a*	IH-301038-02	0.82	-0.67	0.935	CV1
406911	MI0000446	hsa-miR-125b	IH-300595-05	0.82	-0.67	1	CV1
406921	MI0000449	hsa-miR-132*	IH-301052-02	0.82	-0.67	1.115	CV1
406929	MI0000476	hsa-miR-138-1*	IH-301065-02	0.82	-0.67	0.88	CV1
406932	MI0000456	hsa-miR-140-3p	IH-301055-02	0.82	-0.67	0.87	CV1
406935	MI0000459	hsa-miR-143	IH-300611-06	0.82	-0.67	0.925	CV1
406943	MI0000462	hsa-miR-152	IH-300614-06	0.82	-0.67	1.55	CV1
406959	MI0000273	hsa-miR-183	IH-300559-08	0.82	-0.67	0.985	CV1
406964	MI0000484	hsa-miR-188-3p	IH-301190-02	0.82	-0.67	0.985	CV1
406978	MI0000282	hsa-miR-199b-5p	IH-300561-07	0.82	-0.67	1.135	CV1
406979	MI0000073	hsa-miR-19a	IH-300488-05	0.82	-0.67	1.005	CV1
406985	MI0000650	hsa-miR-200c	IH-300646-06	0.82	-0.67	1.07	CV1
407006	MI0000298	hsa-miR-221	IH-300578-07	0.82	-0.67	1.23	CV1
407010	MI0000079	hsa-miR-23a*	IH-301025-02	0.82	-0.67	1.005	CV1
407017	MI0000084	hsa-miR-26b	IH-300501-08	0.82	-0.67	1.195	CV1
407036	MI0000090	hsa-miR-32*	IH-301181-02	0.82	-0.67	1.045	CV1
407040	MI0000268	hsa-miR-34a*	IH-301145-02	0.82	-0.67	0.87	CV1
442890	MI0000822	hsa-miR-133b	IH-300709-06	0.82	-0.67	0.9	CV1
494323	MI0000760	hsa-miR-361-3p	IH-301157-02	0.82	-0.67	1.065	CV1
494323	MI0000760	hsa-miR-361-5p	IH-300663-07	0.82	-0.67	1.12	CV1
494330	MI0000789	hsa-miR-381	IH-300690-05	0.82	-0.67	0.81	CV1
494331	MI0000790	hsa-miR-382	IH-300691-05	0.82	-0.67	0.96	CV1
494337	MI0001448	hsa-miR-425*	IH-300718-08	0.82	-0.67	0.82	CV2
574454	MI0003136	hsa-miR-496	IH-300763-06	0.82	-0.67	1.21	CV1
574456	MI0003138	hsa-miR-497*	IH-301094-02	0.82	-0.67	1.245	CV1
574461	MI0003143	hsa-miR-520e	IH-300772-05	0.82	-0.67	1.01	CV1
574463	MI0003145	hsa-miR-519e*	IH-300777-05	0.82	-0.67	1.26	CV1
574470	MI0003152	hsa-miR-525-5p	IH-300792-05	0.82	-0.67	0.93	CV1
574487	MI0003169	hsa-miR-518e*	IH-301098-02	0.82	-0.67	0.815	CV1
574489	MI0003171	hsa-miR-518d-5p	IH-301100-02	0.82	-0.67	1.005	CV1
574498	MI0003180	hsa-miR-516-3p	IH-300823-05	0.82	-0.67	1.05	CV1
574509	MI0003191	hsa-miR-513a-3p	IH-301147-02	0.82	-0.67	1.09	CV1
693121	MI0003675	hsa-miR-411	IH-300987-03	0.82	-0.67	1.045	CV1
693138	MI0003558	hsa-miR-553	IH-300870-03	0.82	-0.67	1.135	CV1
693141	MI0003562	hsa-miR-556-5p	IH-300874-04	0.82	-0.67	1.23	CV1
693156	MI0003578	hsa-miR-571	IH-300890-03	0.82	-0.67	0.925	CV1
693190	MI0003618	hsa-miR-605	IH-300930-03	0.82	-0.67	1.295	CV1
693210	MI0003639	hsa-miR-625*	IH-301127-02	0.82	-0.67	1	CV1
693214	MI0003643	hsa-miR-629	IH-301129-02	0.82	-0.67	1.01	CV1
693219	MI0003649	hsa-miR-634	IH-300961-03	0.82	-0.67	1.11	CV1
768222	MI0005118	hsa-miR-770-5p	IH-301013-03	0.82	-0.67	1.09	CV1
100126315	MI0005563	hsa-miR-665	IH-301246-02	0.82	-0.67	1.12	CV1
100126320	MI0005712	hsa-miR-920	IH-301255-02	0.82	-0.67	1.205	CV1
100126341	MI0005524	hsa-miR-891a	IH-301213-02	0.82	-0.67	1.375	CV1
100126343	MI0005532	hsa-miR-874	IH-301223-02	0.82	-0.67	0.97	CV1
100188847	MI0006311	hsa-miR-1225-3p	IH-301282-02	0.82	-0.67	0.945	CV1
100302115	MI0003782	hsa-miR-1468	IH-301446-01	0.82	-0.67	1.09	CV1
100302148	MI0006398	hsa-miR-1263	IH-301390-01	0.82	-0.67	1.2	CV1
100302155	MI0006390	hsa-miR-1256	IH-301382-01	0.82	-0.67	0.96	CV1
100302202	MI0006403	hsa-miR-1266	IH-301395-01	0.82	-0.67	0.87	CV1
100302221	MI0006353	hsa-miR-1291	IH-301345-01	0.82	-0.67	0.875	CV1
100302222	MI0008332	hsa-miR-1911	IH-301459-01	0.82	-0.67	0.785	CV2
100302232	MI0006313	hsa-miR-1226*	IH-301283-02	0.82	-0.67	0.99	CV1
100302232	MI0006313	hsa-miR-1226	IH-301284-02	0.82	-0.67	1.15	CV1
100302236	MI0006394	hsa-miR-1260	IH-301386-01	0.82	-0.67	1.12	CV1
100302276	MI0006352	hsa-miR-1290	IH-301344-01	0.82	-0.67	0.89	CV1
100302288	MI0006420	hsa-miR-548p	IH-301412-01	0.82	-0.67	0.92	CV1
100302290	MI0009983	hsa-miR-1973	IH-301470-01	0.82	-0.67	1.025	CV1
100313887	MI0011284	hsa-miR-2277-3p	IH-301482-01	0.82	-0.67	0.88	CV1
100422839	MI0014134	hsa-miR-3119	IH-301651-01	0.82	-0.67	1.065	CV1
100422847	MI0014251	hsa-miR-514b-5p	IH-301773-01	0.82	-0.67	1.01	CV1
100422849	MI0014164	hsa-miR-548t	IH-301682-01	0.82	-0.67	0.945	CV1
100422851	MI0015845	hsa-miR-4316	IH-301801-01	0.82	-0.67	1.115	CV1
100422857	MI0015847	hsa-miR-4318	IH-301803-01	0.82	-0.67	1.095	CV1
100422869	MI0014179	hsa-miR-3152	IH-301698-01	0.82	-0.67	0.995	CV1
100422880	MI0014192	hsa-miR-3162	IH-301711-01	0.82	-0.67	0.98	CV1
100422899	MI0014235	hsa-miR-3190	IH-301756-01	0.82	-0.67	1.165	CV1
100422903	MI0015896	hsa-miR-4288	IH-301853-01	0.82	-0.67	1.005	CV1
100422910	MI0013006	hsa-miR-2861	IH-301642-01	0.82	-0.67	0.945	CV1
100422922	MI0015977	hsa-miR-1972	IH-301868-01	0.82	-0.67	1.21	CV1
100422957	MI0014151	hsa-miR-3131	IH-301669-01	0.82	-0.67	1.06	CV1
100422975	MI0015864	hsa-miR-4252	IH-301820-01	0.82	-0.67	1.15	CV1
100422985	MI0015971	hsa-miR-1184	IH-301862-01	0.82	-0.67	1.23	CV1
100423024	MI0015976	hsa-miR-1270	IH-301867-01	0.82	-0.67	1.12	CV1
100423032	MI0014137	hsa-miR-3121	IH-301654-01	0.82	-0.67	1.005	CV1
100423042	MI0015882	hsa-miR-4276	IH-301839-01	0.82	-0.67	0.855	CV1
100500816	MI0016049	hsa-miR-3649	IH-301527-01	0.82	-0.67	1.045	CV1
100500861	MI0016066	hsa-miR-3665	IH-301545-01	0.82	-0.67	0.925	CV1
406891	MI0000434	hsa-let-7i*	IH-301044-02	0.81	-0.79	1.08	CV1
406920	MI0000748	hsa-miR-130b*	IH-301196-02	0.81	-0.79	1.015	CV1
442912	MI0000775	hsa-miR-367	IH-300673-07	0.81	-0.79	0.945	CV1
574411	MI0001729	hsa-miR-451	IH-300734-06	0.81	-0.79	1	CV1
693198	MI0003626	hsa-miR-613	IH-300938-03	0.81	-0.79	0.905	CV2
693204	MI0003633	hsa-miR-619	IH-300945-03	0.81	-0.79	1.335	CV1
724022	MI0003667	hsa-miR-652	IH-300979-04	0.81	-0.79	0.985	CV1
100302246	MI0003815	hsa-miR-1301	IH-301313-01	0.81	-0.79	0.88	CV1
100500881	MI0016089	hsa-miR-3688	IH-301574-01	0.81	-0.79	0.93	CV1
406881	MI0000060	hsa-let-7a*	IH-301142-02	0.8	-0.9	1.04	CV1
406911	MI0000446	hsa-miR-125b-1*	IH-301050-02	0.8	-0.9	1.105	CV1
406963	MI0000274	hsa-miR-187	IH-300560-06	0.8	-0.9	0.875	CV1
406966	MI0000465	hsa-miR-191*	IH-300726-05	0.8	-0.9	1.05	CV1
407001	MI0000295	hsa-miR-218	IH-300574-05	0.8	-0.9	0.92	CV1
407019	MI0000440	hsa-miR-27b*	IH-301154-02	0.8	-0.9	1.045	CV1
407035	MI0000089	hsa-miR-31*	IH-301029-02	0.8	-0.9	0.965	CV1
442895	MI0000773	hsa-miR-302c*	IH-300670-07	0.8	-0.9	0.935	CV1
574436	MI0002469	hsa-miR-485-5p	IH-300744-05	0.8	-0.9	1.205	CV1
574448	MI0003130	hsa-miR-202	IH-300756-08	0.8	-0.9	0.94	CV1
574467	MI0003149	hsa-miR-520a-5p	IH-300787-05	0.8	-0.9	0.945	CV1
664616	MI0003530	hsa-miR-487b	IH-300862-03	0.8	-0.9	1.105	CV1
693158	MI0003580	hsa-miR-573	IH-300892-03	0.8	-0.9	1.095	CV1
693216	MI0003645	hsa-miR-631	IH-300957-03	0.8	-0.9	0.985	CV1
693217	MI0003647	hsa-miR-632	IH-300959-03	0.8	-0.9	1.125	CV1
768213	MI0003760	hsa-miR-671-3p	IH-301209-02	0.8	-0.9	0.935	CV1
100126319	MI0005569	hsa-miR-216b	IH-301253-02	0.8	-0.9	1.01	CV1
100126346	MI0005545	hsa-miR-190b	IH-301240-02	0.8	-0.9	1.13	CV1
100302121	MI0006416	hsa-miR-1276	IH-301408-01	0.8	-0.9	1.285	CV1
100302133	MI0006349	hsa-miR-1287	IH-301341-01	0.8	-0.9	0.955	CV1
100302147	MI0006368	hsa-miR-1302	IH-301360-01	0.8	-0.9	0.815	CV1
100302150	MI0003780	hsa-miR-1296	IH-301310-01	0.8	-0.9	0.945	CV1
100302214	MI0006419	hsa-miR-1277	IH-301411-01	0.8	-0.9	1.015	CV1
100302227	MI0006362	hsa-miR-1302	IH-301354-01	0.8	-0.9	1.385	CV1
100302228	MI0006396	hsa-miR-1261	IH-301388-01	0.8	-0.9	0.985	CV1
100302234	MI0006442	hsa-miR-664	IH-301432-01	0.8	-0.9	0.98	CV1
100422824	MI0014145	hsa-miR-3128	IH-301663-01	0.8	-0.9	1.11	CV1
100422863	MI0015869	hsa-miR-4265	IH-301825-01	0.8	-0.9	1.15	CV1
100422866	MI0014127	hsa-miR-3115	IH-301644-01	0.8	-0.9	1.015	CV1
100422882	MI0014136	hsa-miR-3120	IH-301653-01	0.8	-0.9	1.095	CV1
100422900	MI0014186	hsa-miR-3158	IH-301705-01	0.8	-0.9	1	CV1
100422997	MI0015856	hsa-miR-4257	IH-301812-01	0.8	-0.9	0.93	CV1
100423001	MI0014170	hsa-miR-3145	IH-301689-01	0.8	-0.9	0.985	CV1
100423004	MI0015844	hsa-miR-4315	IH-301800-01	0.8	-0.9	1.145	CV1
100423017	MI0014162	hsa-miR-3139	IH-301680-01	0.8	-0.9	0.84	CV1
100500814	MI0016006	hsa-miR-3616-3p	IH-301512-01	0.8	-0.9	1.025	CV1
100500828	MI0016009	hsa-miR-3619	IH-301515-01	0.8	-0.9	0.91	CV1
100500835	MI0016410	hsa-miR-3907	IH-301585-01	0.8	-0.9	0.98	CV1
100500839	MI0016087	hsa-miR-3686	IH-301572-01	0.8	-0.9	0.855	CV1
100500863	MI0016689	hsa-miR-548aa	IH-301635-01	0.8	-0.9	0.99	CV1
100500878	MI0016080	hsa-miR-3679-5p	IH-301562-01	0.8	-0.9	1.125	CV1
100500917	MI0016081	hsa-miR-3680*	IH-301564-01	0.8	-0.9	0.925	CV1
406959	MI0000273	hsa-miR-183*	IH-301193-02	0.79	-1.01	1.175	CV1
406964	MI0000484	hsa-miR-188-5p	IH-300638-08	0.79	-1.01	1.09	CV1
442903	MI0000812	hsa-miR-331-5p	IH-301162-02	0.79	-1.01	0.98	CV1
442904	MI0000816	hsa-miR-335	IH-300708-07	0.79	-1.01	1.105	CV1
664614	MI0003516	hsa-miR-545	IH-300861-06	0.79	-1.01	1.16	CV1
693151	MI0003572	hsa-miR-566	IH-300884-03	0.79	-1.01	1.04	CV1
693178	MI0003605	hsa-miR-593	IH-301121-02	0.79	-1.01	0.975	CV1
693201	MI0003629	hsa-miR-616*	IH-300941-03	0.79	-1.01	0.91	CV1
768215	MI0003763	hsa-miR-767-5p	IH-301002-03	0.79	-1.01	1.185	CV1
100302153	MI0003938	hsa-miR-1298	IH-301318-01	0.79	-1.01	1.09	CV1
100422838	MI0014240	hsa-miR-3195	IH-301761-01	0.79	-1.01	1.235	CV1
100422854	MI0014231	hsa-miR-3187	IH-301752-01	0.79	-1.01	1.125	CV1
100422864	MI0014159	hsa-miR-544b	IH-301677-01	0.79	-1.01	0.91	CV1
100422959	MI0015874	hsa-miR-4268	IH-301831-01	0.79	-1.01	1.19	CV1
100422993	MI0014147	hsa-miR-3130-3p	IH-301665-01	0.79	-1.01	1.03	CV1
406906	MI0000442	hsa-miR-122*	IH-301046-02	0.78	-1.12	0.89	CV1
406917	MI0000252	hsa-miR-129-5p	IH-300538-07	0.78	-1.12	0.97	CV1
406921	MI0000449	hsa-miR-132	IH-300599-05	0.78	-1.12	1.16	CV1
406924	MI0000474	hsa-miR-134	IH-300628-06	0.78	-1.12	1.03	CV1
406946	MI0000480	hsa-miR-154	IH-300633-05	0.78	-1.12	1.12	CV1
406948	MI0000069	hsa-miR-15a	IH-300482-05	0.78	-1.12	0.91	CV1
406949	MI0000438	hsa-miR-15b*	IH-301146-02	0.78	-1.12	1.1	CV1
406950	MI0000070	hsa-miR-16	IH-300483-05	0.78	-1.12	0.825	CV1
406968	MI0000487	hsa-miR-193a-3p	IH-300640-06	0.78	-1.12	1.03	CV1
406975	MI0000240	hsa-miR-198	IH-300532-06	0.78	-1.12	0.92	CV1
407004	MI0000078	hsa-miR-22	IH-300493-05	0.78	-1.12	1.2	CV1
407011	MI0000439	hsa-miR-23b*	IH-301170-02	0.78	-1.12	0.995	CV1
442891	MI0000810	hsa-miR-135b*	IH-301200-02	0.78	-1.12	1.15	CV1
442908	MI0000802	hsa-miR-340*	IH-300693-06	0.78	-1.12	1.27	CV1
574441	MI0003123	hsa-miR-488*	IH-300748-07	0.78	-1.12	0.97	CV1
574449	MI0003131	hsa-miR-492	IH-300757-07	0.78	-1.12	1.13	CV1
574487	MI0003169	hsa-miR-518e	IH-300825-06	0.78	-1.12	1.24	CV1
574506	MI0003188	hsa-miR-503	IH-300841-07	0.78	-1.12	1.275	CV1
693193	MI0003621	hsa-miR-608	IH-300933-03	0.78	-1.12	1.235	CV1
693194	MI0003622	hsa-miR-609	IH-300934-03	0.78	-1.12	1.185	CV1
724032	MI0003670	hsa-miR-662	IH-300982-03	0.78	-1.12	1.215	CV1
768218	MI0003836	hsa-miR-766	IH-301008-03	0.78	-1.12	1.085	CV1
100302137	MI0008335	hsa-miR-1914*	IH-301464-01	0.78	-1.12	1.095	CV1
100302164	MI0003939	hsa-miR-2113	IH-301467-01	0.78	-1.12	0.8	CV1
100302165	MI0006409	hsa-miR-1273	IH-301401-01	0.78	-1.12	1.005	CV1
100302183	MI0008193	hsa-miR-1825	IH-301443-01	0.78	-1.12	1	CV1
100302203	MI0003814	hsa-miR-1271	IH-301312-01	0.78	-1.12	0.965	CV1
100302279	MI0006397	hsa-miR-1262	IH-301389-01	0.78	-1.12	0.995	CV1
100313842	MI0011282	hsa-miR-2276	IH-301481-01	0.78	-1.12	1.095	CV1
100313914	MI0006345	hsa-miR-548j	IH-301337-01	0.78	-1.12	0.925	CV1
100422889	MI0014239	hsa-miR-3194	IH-301760-01	0.78	-1.12	1.11	CV1
100422898	MI0015863	hsa-miR-4255	IH-301819-01	0.78	-1.12	1.085	CV1
100423000	MI0014191	hsa-miR-3161	IH-301710-01	0.78	-1.12	1.365	CV1
100500885	MI0016433	hsa-miR-3925	IH-301609-01	0.78	-1.12	1.165	CV1
100500894	MI0016091	hsa-miR-3690	IH-301577-01	0.78	-1.12	1.01	CV1
100500896	MI0016067	hsa-miR-3666	IH-301546-01	0.78	-1.12	0.925	CV1
406974	MI0000239	hsa-miR-197	IH-300531-07	0.77	-1.24	0.865	CV1
407033	MI0000255	hsa-miR-30d*	IH-301035-02	0.77	-1.24	1.045	CV1
442916	MI0000779	hsa-miR-371-3p	IH-300677-06	0.77	-1.24	1.04	CV1
494336	MI0001446	hsa-miR-424*	IH-301155-02	0.77	-1.24	1.25	CV1
574436	MI0002469	hsa-miR-485-3p	IH-300745-05	0.77	-1.24	1.305	CV1
574455	MI0003137	hsa-miR-193b	IH-300764-06	0.77	-1.24	0.945	CV1
693163	MI0003585	hsa-miR-578	IH-300897-03	0.77	-1.24	0.835	CV1
100126304	MI0005534	hsa-miR-891b	IH-301225-02	0.77	-1.24	0.795	CV1
100126328	MI0005762	hsa-miR-940	IH-301269-02	0.77	-1.24	0.91	CV1
100126334	MI0005560	hsa-miR-885-3p	IH-301244-02	0.77	-1.24	1.265	CV1
100126347	MI0005562	hsa-miR-887	IH-301245-02	0.77	-1.24	0.94	CV1
100302240	MI0006371	hsa-miR-1304	IH-301363-01	0.77	-1.24	1.36	CV1
100313843	MI0012488	hsa-miR-711	IH-301485-01	0.77	-1.24	0.955	CV1
100422879	MI0014140	hsa-miR-3124	IH-301657-01	0.77	-1.24	1.01	CV1
100422915	MI0014228	hsa-miR-3065-5p	IH-301747-01	0.77	-1.24	0.795	CV1
100422928	MI0014144	hsa-miR-3127	IH-301662-01	0.77	-1.24	1.025	CV1
100500854	MI0016072	hsa-miR-3671	IH-301552-01	0.77	-1.24	1.015	CV1
100500891	MI0016591	hsa-miR-3935	IH-301618-01	0.77	-1.24	1.025	CV1
406920	MI0000748	hsa-miR-130b	IH-300660-07	0.76	-1.35	1.005	CV1
406933	MI0000457	hsa-miR-141	IH-300608-05	0.76	-1.35	0.965	CV1
406981	MI0000075	hsa-miR-19b-2*	IH-301139-02	0.76	-1.35	1.165	CV1
407021	MI0000087	hsa-miR-29a	IH-300504-08	0.76	-1.35	1.07	CV1
407030	MI0000441	hsa-miR-30b*	IH-301045-02	0.76	-1.35	1.035	CV1
407039	MI0000091	hsa-miR-33a*	IH-301136-02	0.76	-1.35	1.025	CV1
407041	MI0000742	hsa-miR-34b	IH-301073-02	0.76	-1.35	0.73	CV2
442906	MI0000814	hsa-miR-338-3p	IH-300706-06	0.76	-1.35	1.1	CV1
442906	MI0000814	hsa-miR-338-5p	IH-301088-02	0.76	-1.35	1.21	CV1
494324	MI0000783	hsa-miR-375	IH-300682-07	0.76	-1.35	0.94	CV1
574031	MI0000764	hsa-miR-363	IH-300665-07	0.76	-1.35	1.13	CV1
574412	MI0001733	hsa-miR-452*	IH-300736-08	0.76	-1.35	0.955	CV1
574452	MI0003134	hsa-miR-494	IH-300761-06	0.76	-1.35	0.785	CV1
574456	MI0003138	hsa-miR-497	IH-300765-05	0.76	-1.35	1.115	CV1
574464	MI0003146	hsa-miR-520f	IH-300779-05	0.76	-1.35	1.2	CV1
574512	MI0003194	hsa-miR-507	IH-300847-07	0.76	-1.35	1.06	CV1
693130	MI0003668	hsa-miR-548d-3p	IH-300980-03	0.76	-1.35	0.97	CV1
693232	MI0003662	hsa-miR-647	IH-300974-03	0.76	-1.35	1.31	CV1
100126327	MI0005760	hsa-miR-938	IH-301267-02	0.76	-1.35	1.04	CV1
100302112	MI0006431	hsa-miR-1284	IH-301423-01	0.76	-1.35	0.94	CV1
100302141	MI0008334	hsa-miR-1913	IH-301462-01	0.76	-1.35	1.05	CV1
100422859	MI0014158	hsa-miR-3136	IH-301676-01	0.76	-1.35	0.905	CV1
100422891	MI0015867	hsa-miR-4327	IH-301823-01	0.76	-1.35	1.24	CV1
100422934	MI0014167	hsa-miR-3143	IH-301685-01	0.76	-1.35	0.915	CV1
100422973	MI0014200	hsa-miR-3169	IH-301719-01	0.76	-1.35	0.93	CV1
100422983	MI0015846	hsa-miR-4314	IH-301802-01	0.76	-1.35	1.11	CV1
100423009	MI0015901	hsa-miR-4329	IH-301858-01	0.76	-1.35	0.82	CV2
100423035	MI0015843	hsa-miR-4313	IH-301799-01	0.76	-1.35	0.845	CV2
100423043	MI0015875	hsa-miR-4269	IH-301832-01	0.76	-1.35	0.99	CV1
100500804	MI0016054	hsa-miR-3654	IH-301532-01	0.76	-1.35	1.125	CV1
100500810	MI0016011	hsa-miR-3620	IH-301517-01	0.76	-1.35	1.025	CV1
100500819	MI0015999	hsa-miR-3609	IH-301502-01	0.76	-1.35	1.085	CV1
100500832	MI0016058	hsa-miR-3658	IH-301536-01	0.76	-1.35	1.1	CV1
100500860	MI0016008	hsa-miR-3618	IH-301514-01	0.76	-1.35	1.055	CV1
100500875	MI0016594	hsa-miR-3938	IH-301621-01	0.76	-1.35	1.07	CV1
100500888	MI0016597	hsa-miR-3940	IH-301624-01	0.76	-1.35	1	CV1
406946	MI0000480	hsa-miR-154*	IH-300634-05	0.75	-1.46	1.005	CV1
407041	MI0000742	hsa-miR-34b*	IH-300654-05	0.75	-1.46	1.22	CV1
442917	MI0000780	hsa-miR-372	IH-300678-05	0.75	-1.46	0.85	CV1
574451	MI0003133	hsa-miR-432*	IH-300760-05	0.75	-1.46	0.93	CV1
693184	MI0003611	hsa-miR-599	IH-300923-03	0.75	-1.46	1.15	CV1
100126302	MI0005531	hsa-miR-450b-5p	IH-301221-02	0.75	-1.46	1.145	CV1
100126311	MI0005544	hsa-miR-147b	IH-301239-02	0.75	-1.46	1.08	CV1
100302145	MI0006382	hsa-miR-1247	IH-301374-01	0.75	-1.46	0.875	CV1
100313938	MI0006395	hsa-miR-548g	IH-301387-01	0.75	-1.46	0.935	CV1
	MI0016047	hsa-miR-3647-3p	IH-301524-01	0.75	-1.46	0.995	CV1
406913	MI0000471	hsa-miR-126	IH-300626-08	0.74	-1.57	0.995	CV1
406917	MI0000252	hsa-miR-129*	IH-301201-02	0.74	-1.57	1.355	CV1
406948	MI0000069	hsa-miR-15a*	IH-301018-02	0.74	-1.57	0.97	CV1
406967	MI0000234	hsa-miR-192*	IH-301033-02	0.74	-1.57	0.945	CV1
406971	MI0000489	hsa-miR-195*	IH-301069-02	0.74	-1.57	1.195	CV1
406980	MI0000074	hsa-miR-19b-1*	IH-301021-02	0.74	-1.57	0.935	CV1
407046	MI0000466	hsa-miR-9	IH-300618-07	0.74	-1.57	1.22	CV1
442894	MI0000772	hsa-miR-302b*	IH-300668-08	0.74	-1.57	1.13	CV1
442897	MI0000807	hsa-miR-323-3p	IH-300698-06	0.74	-1.57	0.985	CV1
494334	MI0001444	hsa-miR-422a	IH-300715-06	0.74	-1.57	1.08	CV1
574458	MI0003140	hsa-miR-512-3p	IH-300769-05	0.74	-1.57	1.015	CV1
574491	MI0003173	hsa-miR-518a-5p	IH-301101-02	0.74	-1.57	1.04	CV1
574503	MI0003185	hsa-miR-501-5p	IH-300839-07	0.74	-1.57	1.015	CV1
574504	MI0003186	hsa-miR-502-3p	IH-301165-02	0.74	-1.57	0.675	CV2
693230	MI0003660	hsa-miR-645	IH-300972-03	0.74	-1.57	0.895	CV1
100126306	MI0005537	hsa-miR-888	IH-301228-02	0.74	-1.57	1.08	CV1
100126355	MI0000767	hsa-miR-365	IH-300666-05	0.74	-1.57	1.035	CV1
100302161	MI0006338	hsa-miR-1205	IH-301331-01	0.74	-1.57	0.945	CV1
100302197	MI0006443	hsa-miR-1306	IH-301433-01	0.74	-1.57	0.925	CV1
100302275	MI0006361	hsa-miR-548l	IH-301353-01	0.74	-1.57	1.265	CV1
100422831	MI0015978	hsa-miR-1302	IH-301869-01	0.74	-1.57	1.08	CV1
100422908	MI0014146	hsa-miR-3129	IH-301664-01	0.74	-1.57	1.12	CV1
100422966	MI0015886	hsa-miR-4277	IH-301843-01	0.74	-1.57	1.07	CV1
100500818	MI0016602	hsa-miR-3945	IH-301629-01	0.74	-1.57	1.07	CV1
100500876	MI0016076	hsa-miR-3675-3p	IH-301556-01	0.74	-1.57	0.99	CV1
100500884	MI0016082	hsa-miR-3681*	IH-301567-01	0.74	-1.57	0.995	CV1
442915	MI0000778	hsa-miR-370	IH-300676-06	0.73	-1.69	0.935	CV1
494327	MI0000786	hsa-miR-378	IH-300686-06	0.73	-1.69	0.895	CV1
574478	MI0003160	hsa-miR-524-3p	IH-300807-05	0.73	-1.69	1.11	CV1
100302149	MI0006384	hsa-miR-1249	IH-301376-01	0.73	-1.69	0.96	CV1
100302196	MI0006324	hsa-miR-1234	IH-301291-02	0.73	-1.69	0.92	CV1
100302208	MI0006387	hsa-miR-1253	IH-301379-01	0.73	-1.69	1.155	CV1
100302234	MI0006442	hsa-miR-664*	IH-301431-01	0.73	-1.69	0.8	CV2
406925	MI0000452	hsa-miR-135a*	IH-301053-02	0.72	-1.8	1.355	CV1
406988	MI0000285	hsa-miR-205	IH-300564-07	0.72	-1.8	0.84	CV1
407014	MI0000082	hsa-miR-25	IH-300498-07	0.72	-1.8	0.985	CV1
442903	MI0000812	hsa-miR-331-3p	IH-300703-07	0.72	-1.8	1.05	CV1
442910	MI0000825	hsa-miR-345	IH-300711-06	0.72	-1.8	1.135	CV1
442918	MI0000781	hsa-miR-373	IH-300680-05	0.72	-1.8	0.96	CV1
574482	MI0003164	hsa-miR-520d-3p	IH-300816-06	0.72	-1.8	0.91	CV1
693133	MI0003600	hsa-miR-550	IH-301118-02	0.72	-1.8	0.925	CV1
693206	MI0003635	hsa-miR-621	IH-300947-03	0.72	-1.8	1.095	CV1
100126333	MI0005543	hsa-miR-708*	IH-301237-02	0.72	-1.8	0.985	CV1
100126338	MI0005759	hsa-miR-937	IH-301266-02	0.72	-1.8	1.015	CV1
100302126	MI0007076	hsa-miR-1471	IH-301449-01	0.72	-1.8	1.015	CV1
100302163	MI0006425	hsa-miR-1278	IH-301417-01	0.72	-1.8	1.05	CV1
100422969	MI0013083	hsa-miR-2909	IH-301643-01	0.72	-1.8	1.18	CV1
406925	MI0000452	hsa-miR-135a	IH-300602-05	0.71	-1.91	0.83	CV2
407010	MI0000079	hsa-miR-23a	IH-300494-05	0.71	-1.91	0.88	CV1
442896	MI0000774	hsa-miR-302d	IH-300672-07	0.71	-1.91	0.8	CV1
574469	MI0003151	hsa-miR-519b-3p	IH-300791-06	0.71	-1.91	1.045	CV1
693172	MI0003595	hsa-miR-587	IH-300907-03	0.71	-1.91	0.88	CV1
693209	MI0003638	hsa-miR-624	IH-301126-02	0.71	-1.91	1.04	CV1
100302132	MI0006275	hsa-miR-1182	IH-301323-01	0.71	-1.91	1.175	CV1
100422829	MI0015848	hsa-miR-4319	IH-301804-01	0.71	-1.91	1.12	CV1
100500807	MI0016684	hsa-miR-374c	IH-301630-01	0.71	-1.91	1.165	CV1
406966	MI0000465	hsa-miR-191	IH-300617-06	0.7	-2.02	1.355	CV1
406967	MI0000234	hsa-miR-192	IH-300528-05	0.7	-2.02	1.24	CV1
406996	MI0000290	hsa-miR-214	IH-300569-08	0.7	-2.02	1.235	CV1
407020	MI0000086	hsa-miR-28-3p	IH-301184-02	0.7	-2.02	1.015	CV1
407024	MI0000105	hsa-miR-29b-1*	IH-301150-02	0.7	-2.02	1.045	CV1
407026	MI0000735	hsa-miR-29c*	IH-301179-02	0.7	-2.02	1.075	CV1
693130	MI0003668	hsa-miR-548d-5p	IH-301131-02	0.7	-2.02	0.945	CV1
693181	MI0003608	hsa-miR-596	IH-300920-03	0.7	-2.02	1.005	CV1
693208	MI0003637	hsa-miR-623	IH-300949-03	0.7	-2.02	0.88	CV1
100126351	MI0005761	hsa-miR-939	IH-301268-02	0.7	-2.02	1.375	CV1
100422917	MI0015892	hsa-miR-4283	IH-301849-01	0.7	-2.02	0.765	CV1
100422965	MI0015876	hsa-miR-4263	IH-301833-01	0.7	-2.02	1.04	CV1
100500809	MI0016010	hsa-miR-23c	IH-301516-01	0.7	-2.02	0.895	CV1
406895	MI0000109	hsa-miR-103	IH-300523-05	0.69	-2.14	0.725	CV2
406955	MI0000270	hsa-miR-181b	IH-300554-08	0.68	-2.25	0.925	CV1
406971	MI0000489	hsa-miR-195	IH-300643-05	0.68	-2.25	0.99	CV1
406991	MI0000077	hsa-miR-21	IH-300492-05	0.68	-2.25	1.07	CV1
406995	MI0000289	hsa-miR-181a	IH-300553-07	0.68	-2.25	1	CV1
407014	MI0000082	hsa-miR-25*	IH-301183-02	0.68	-2.25	0.97	CV1
574457	MI0003139	hsa-miR-181d	IH-300766-06	0.68	-2.25	1.075	CV1
574476	MI0003158	hsa-miR-520c-3p	IH-300803-06	0.68	-2.25	1.105	CV1
693165	MI0003587	hsa-miR-580	IH-300899-03	0.68	-2.25	1.22	CV1
693166	MI0003588	hsa-miR-581	IH-300900-03	0.68	-2.25	1.185	CV1
100126313	MI0005559	hsa-miR-744	IH-301242-02	0.68	-2.25	0.815	CV1
100126356	MI0000769	hsa-miR-365*	IH-301299-01	0.68	-2.25	0.975	CV1
100313840	MI0010634	hsa-miR-2115	IH-301495-01	0.68	-2.25	0.95	CV1
100423016	MI0014188	hsa-miR-3159	IH-301707-01	0.68	-2.25	0.965	CV1
100500811	MI0016012	hsa-miR-3621	IH-301518-01	0.68	-2.25	1.165	CV1
100500814	MI0016006	hsa-miR-3616-5p	IH-301511-01	0.68	-2.25	1.045	CV1
100500883	MI0016686	hsa-miR-550b	IH-301632-01	0.68	-2.25	0.955	CV1
574463	MI0003145	hsa-miR-519e	IH-300778-06	0.67	-2.36	1.245	CV1
100126333	MI0005543	hsa-miR-708	IH-301238-02	0.67	-2.36	1.04	CV1
100302182	MI0006426	hsa-miR-1279	IH-301418-01	0.67	-2.36	0.98	CV1
574031	MI0000764	hsa-miR-363*	IH-300864-05	0.66	-2.47	1.025	CV1
574032	MI0001519	hsa-miR-20b	IH-300720-07	0.66	-2.47	0.965	CV1
664617	MI0003686	hsa-miR-542-3p	IH-300866-05	0.66	-2.47	1.06	CV1
693123	MI0003673	hsa-miR-449b	IH-300985-03	0.66	-2.47	1.02	CV1
693225	MI0003655	hsa-miR-640	IH-300967-03	0.66	-2.47	0.99	CV1
724025	MI0003677	hsa-miR-655	IH-300989-03	0.66	-2.47	1.22	CV1
100302201	MI0006318	hsa-miR-1228	IH-301286-02	0.66	-2.47	0.805	CV2
100422885	MI0015974	hsa-miR-1244	IH-301865-01	0.66	-2.47	1.065	CV1
574480	MI0003162	hsa-miR-519d	IH-300812-06	0.65	-2.59	1.175	CV1
574484	MI0003166	hsa-miR-520g	IH-300818-05	0.65	-2.59	1.06	CV1
100313923	MI0003823	hsa-miR-449c*	IH-301487-01	0.65	-2.59	1.025	CV1
406901	MI0000114	hsa-miR-107	IH-300527-05	0.64	-2.7	0.965	CV1
574468	MI0003150	hsa-miR-526b*	IH-300790-06	0.64	-2.7	1.1	CV1
723778	MI0003665	hsa-miR-650	IH-300977-03	0.63	-2.81	0.905	CV1
574033	MI0001518	hsa-miR-18b	IH-300719-08	0.62	-2.92	0.995	CV1
574496	MI0003178	hsa-miR-519a	IH-300835-06	0.62	-2.92	1.13	CV1
406957	MI0000271	hsa-miR-181c	IH-300556-05	0.61	-3.04	0.815	CV2
406949	MI0000438	hsa-miR-15b	IH-300587-07	0.6	-3.15	1.02	CV1
574493	MI0003175	hsa-miR-520h	IH-300833-05	0.6	-3.15	1.17	CV1
574467	MI0003149	hsa-miR-520a-3p	IH-300788-05	0.58	-3.37	1.04	CV1
407048	MI0000093	hsa-miR-92a	IH-300510-06	0.56	-3.6	1.075	CV1
406952	MI0000071	hsa-miR-17	IH-300485-06	0.54	-3.82	1.145	CV1
693235	MI0003560	hsa-miR-92b	IH-300872-04	0.53	-3.93	0.96	CV1
407050	MI0000095	hsa-miR-93	IH-300512-08	0.52	-4.05	1	CV1
406899	MI0000113	hsa-miR-106a	IH-300526-08	0.51	-4.16	1.025	CV1
693175	MI0003602	hsa-miR-590-5p	IH-300914-03	0.5	-4.27	1.1	CV1
406982	MI0000076	hsa-miR-20a	IH-300491-05	0.47	-4.61	1.025	CV1
406900	MI0000734	hsa-miR-106b	IH-300649-07	0.42	-5.17	0.825	CV1
