# Supplementary material for: Dual microRNA Screens Reveal That the Immune-Responsive miR-181 Promotes Henipavirus Entry and Cell-Cell Fusion
Source: PLoS Pathog. 2016 Oct 26;12(10):e1005974. doi: 10.1371/journal.ppat.1005974 (PMC5082662; doi:10.1371/journal.ppat.1005974)
Supplement: S3 Table — (XLSX) [file ppat.1005974.s003.xlsx]

## Sheet: S3 Table
Supplementary table 3
Experimentally validated target genes for miR-181 and miR-17 families (miRTarBase), and their corresponding impact on HeV infection
family	gene symbol	Z-score		family	gene symbol	Z-score
hsa-miR-181	WNT16	2.51		hsa-miR-17	ETV1	3.22
hsa-miR-181	IL2	1.95		hsa-miR-17	MAPK9	1.95
hsa-miR-181	KAT2B	1.54		hsa-miR-17	MEF2D	1.91
hsa-miR-181	ZNF763	1.46		hsa-miR-17	ARID4B	1.84
hsa-miR-181	ATM	1.31		hsa-miR-17	SLC2A3	1.66
hsa-miR-181	IGF1R	1.12		hsa-miR-17	PHLPP1	1.57
hsa-miR-181	NOTCH4	1.12		hsa-miR-17	KAT2B	1.54
hsa-miR-181	TCL1A	0.97		hsa-miR-17	EGLN3	1.39
hsa-miR-181	BCL2L11	0.94		hsa-miR-17	PKD2	1.39
hsa-miR-181	RALA	0.9		hsa-miR-17	ZNFX1	1.38
hsa-miR-181	CDKN1B	0.86		hsa-miR-17	ATM	1.31
hsa-miR-181	CDX2	0.82		hsa-miR-17	PURA	1.31
hsa-miR-181	MGMT	0.75		hsa-miR-17	SMAD7	1.31
hsa-miR-181	PTPN22	0.71		hsa-miR-17	RB1	1.24
hsa-miR-181	TRIM2	0.6		hsa-miR-17	RBL2	1.24
hsa-miR-181	MAP3K10	0.52		hsa-miR-17	GJA1	1.21
hsa-miR-181	NLK	0.52		hsa-miR-17	E2F5	1.18
hsa-miR-181	VSNL1	0.49		hsa-miR-17	SOCS6	1.16
hsa-miR-181	BMPR2	0.45		hsa-miR-17	VEGFA	1.12
hsa-miR-181	GATA6	0.45		hsa-miR-17	HIF1A	1.11
hsa-miR-181	BTBD3	0.3		hsa-miR-17	BMPR2	1.09
hsa-miR-181	GPR78	0.19		hsa-miR-17	SELE	1.09
hsa-miR-181	GRIA2	0.19		hsa-miR-17	YES1	1.09
hsa-miR-181	PTPN11	0.19		hsa-miR-17	CDKN1A	1.08
hsa-miR-181	HRAS	0.15		hsa-miR-17	PTPRO	1.08
hsa-miR-181	PLAG1	0.15		hsa-miR-17	BRCA1	1.02
hsa-miR-181	TMED7	0.15		hsa-miR-17	EPHB4	1.01
hsa-miR-181	HIPK2	0.11		hsa-miR-17	MDM2	1.01
hsa-miR-181	SIRT1	0.04		hsa-miR-17	MMP2	1
hsa-miR-181	DDIT4	0		hsa-miR-17	HBP1	0.97
hsa-miR-181	CYLD	-0.15		hsa-miR-17	BCL2L11	0.94
hsa-miR-181	CBX7	-0.26		hsa-miR-17	TGFBR2	0.93
hsa-miR-181	XIAP	-0.37		hsa-miR-17	CASP7	0.9
hsa-miR-181	NOTCH1	-0.6		hsa-miR-17	LIMK1	0.9
hsa-miR-181	E2F1	-0.79		hsa-miR-17	CASP8	0.86
hsa-miR-181	DUSP6	-0.9		hsa-miR-17	PRKG1	0.86
hsa-miR-181	FOS	-1.12		hsa-miR-17	DNAJC27	0.84
hsa-miR-181	TIMP3	-1.16		hsa-miR-17	ITCH	0.82
hsa-miR-181	DUSP5	-1.24		hsa-miR-17	NCOA3	0.82
hsa-miR-181	KRAS	-1.24		hsa-miR-17	ADAR	0.78
hsa-miR-181	PROX1	-1.5		hsa-miR-17	ITGB8	0.78
hsa-miR-181	KLF6	-2.02		hsa-miR-17	PKD1	0.75
hsa-miR-181	BCL2	-2.1		hsa-miR-17	TNFSF12	0.72
hsa-miR-181	MCL1	LC		hsa-miR-17	FBXO31	0.71
hsa-miR-181	NOTCH2	LC		hsa-miR-17	MAP3K5	0.71
hsa-miR-181	PRAP1	LC		hsa-miR-17	ZBTB4	0.71
				hsa-miR-17	LATS2	0.7
				hsa-miR-17	KIT	0.67
				hsa-miR-17	PTEN	0.67
				hsa-miR-17	SLC2A4	0.65
				hsa-miR-17	ATG16L1	0.64
				hsa-miR-17	BMP2	0.64
				hsa-miR-17	ICAM1	0.6
				hsa-miR-17	MFN2	0.6
				hsa-miR-17	TSG101	0.6
				hsa-miR-17	MAP3K12	0.56
				hsa-miR-17	DUSP2	0.52
				hsa-miR-17	JAK1	0.52
				hsa-miR-17	FAS	0.49
				hsa-miR-17	MAP2K3	0.49
				hsa-miR-17	NPAS3	0.49
				hsa-miR-17	NRAS	0.45
				hsa-miR-17	UBE2C	0.45
				hsa-miR-17	TBC1D2	0.44
				hsa-miR-17	DAB2	0.42
				hsa-miR-17	WEE1	0.41
				hsa-miR-17	EOMES	0.37
				hsa-miR-17	MYC	0.34
				hsa-miR-17	SIRPA	0.34
				hsa-miR-17	PDLIM7	0.3
				hsa-miR-17	CRIM1	0.22
				hsa-miR-17	MYLIP	0.19
				hsa-miR-17	ESR1	0.15
				hsa-miR-17	PHLPP2	0.15
				hsa-miR-17	TWIST1	0.15
				hsa-miR-17	SMURF1	0.11
				hsa-miR-17	CCND1	0.07
				hsa-miR-17	CLU	0.07
				hsa-miR-17	EGR2	0
				hsa-miR-17	ABL2	-0.04
				hsa-miR-17	EPAS1	-0.04
				hsa-miR-17	TCF3	-0.04
				hsa-miR-17	PPARG	-0.11
				hsa-miR-17	TP53INP1	-0.11
				hsa-miR-17	GPR137B	-0.22
				hsa-miR-17	CCL1	-0.3
				hsa-miR-17	FASTK	-0.3
				hsa-miR-17	RBL1	-0.3
				hsa-miR-17	HIPK3	-0.34
				hsa-miR-17	BAMBI	-0.37
				hsa-miR-17	IL8	-0.41
				hsa-miR-17	IRF2	-0.41
				hsa-miR-17	TUSC2	-0.45
				hsa-miR-17	STAT3	-0.52
				hsa-miR-17	TIMP2	-0.56
				hsa-miR-17	APP	-0.6
				hsa-miR-17	RGS5	-0.6
				hsa-miR-17	BNIP2	-0.67
				hsa-miR-17	RND3	-0.71
				hsa-miR-17	E2F1	-0.79
				hsa-miR-17	ARHGAP12	-0.86
				hsa-miR-17	IL10	-0.86
				hsa-miR-17	CCND2	-0.9
				hsa-miR-17	TIMP3	-1.16
				hsa-miR-17	RUNX1	-1.27
				hsa-miR-17	RUNX3	-1.35
				hsa-miR-17	DNMT1	-1.46
				hsa-miR-17	LDLR	-1.54
				hsa-miR-17	E2F3	-1.72
				hsa-miR-17	BCL10	-1.99
				hsa-miR-17	SMAD4	-2.02
				hsa-miR-17	BCL2	-2.1
				hsa-miR-17	APC	-2.32
				hsa-miR-17	TCEAL1	-2.4
				hsa-miR-17	HSPB2	-2.7
