# Supplementary material for: Dual microRNA Screens Reveal That the Immune-Responsive miR-181 Promotes Henipavirus Entry and Cell-Cell Fusion
Source: PLoS Pathog. 2016 Oct 26;12(10):e1005974. doi: 10.1371/journal.ppat.1005974 (PMC5082662; doi:10.1371/journal.ppat.1005974)
Supplement: S4 Table — (XLSX) [file ppat.1005974.s004.xlsx]

## Sheet: S4 Table
Supplementary table 4
Impact of members of Eph receptor family on HeV infection (Deffrasnes C et al., 2016) and their putative miR-181 binding sites (TargetScan)									TargetScan
entrez.gene.ID	entrez.gene.name	description	gene.name.alias	Dharmacon.reagent.ID	average.luciferase.normalised.to.mock	average.luciferase.normalised.to.NT1	average.luciferase.normalised.to.mock.robust.z.scored	relative.cell.viability.normalized.to.mock	3'UTR miR-181 sites (in all known transcripts)
2044	EPHA5	EPH receptor A5	EPHA5;CEK7;EHK1;HEK7;TYRO4	M-005315-03	1.56	1.58	2.55	1.08	1
2046	EPHA8	EPH receptor A8	EPHA8;EEK;EK3;HEK3;KIAA1459	M-003120-03	1.22	1.23	1.27	1.045	0
2050	EPHB4	EPH receptor B4	EPHB4;HTK;MYK1;TYRO11	M-003124-02	1.15	1.21	1.01	0.995	0
2045	EPHA7	EPH receptor A7	EPHA7;EHK3;HEK11	M-003119-02	1.1	1.11	0.82	0.84	1
285220	EPHA6	EPH receptor A6	EPHA6;DKFZp434C1418;EK12;EPA6;FLJ35246;PRO57066	M-005313-03	1.09	1.21	0.79	0.895	0
2043	EPHA4	EPH receptor A4	EPHA4;HEK8;SEK;TYRO1	M-003118-02	1.02	1.08	0.52	1.035	2
2042	EPHA3	EPH receptor A3	EPHA3;EK4;ETK;ETK1;HEK;HEK4;TYRO4	M-003117-03	0.96	1.06	0.3	0.875	0
2047	EPHB1	EPH receptor B1	EPHB1;ELK;EPHT2;FLJ37986;Hek6;NET	M-003121-02	0.94	1.04	0.22	0.89	0
2049	EPHB3	EPH receptor B3	EPHB3;ETK2;HEK2;TYRO6	M-003123-02	0.88	0.93	0	1.095	0
284656	EPHA10	EPH receptor A10	EPHA10;FLJ16103;FLJ33655;MGC43817	M-005325-01	0.83	0.84	-0.19	0.995	0
2048	EPHB2	EPH receptor B2	EPHB2;CAPB;DRT;EK5;EPHT3;ERK;Hek5;MGC87492;PCBC;Tyro5	M-003122-03	0.83	0.92	-0.19	1.04	0
1969	EPHA2	EPH receptor A2	EPHA2;ARCC2;ECK	M-003116-02	0.8	0.89	-0.3	1.075	0
2051	EPHB6	EPH receptor B6	EPHB6;HEP;MGC129910;MGC129911	M-003125-02	0.8	0.8	-0.3	0.835	0
2041	EPHA1	EPH receptor A1	EPHA1;EPH;EPHT;EPHT1;MGC163163	M-003115-03	0.59	0.66	-1.09	1.005	0
